# Supplementary material for: Analysis of influence of physical health factors on subjective wellbeing of middle-aged and elderly women in China
Source: BMC Public Health. 2022 Jun 6;22:1127. doi: 10.1186/s12889-022-12655-6 (PMC9169341; doi:10.1186/s12889-022-12655-6)
Supplement: Supplementary file 1 — Additional file 1. [file 12889_2022_12655_MOESM1_ESM.xlsx]

## Sheet: Data View
pid	year	urban	age	gender	health	shouru	diwei	comfort	manbing	hospital	smoke	drink	work	marriage	edu	duanlian	happy	aage	bmi
100051501	2014	1	45	0	3	1	1	1	1	1	0	0	1	1	2	0	4	0	4
100051501	2018	1	49	0	3	1	1	0	0	0	0	0	1	1	2	0	4	0	4
110009101	2014	1	81	0	1	2	3	0	0	0	0	0	0	0	0	1	5	2	3
110009101	2018	1	85	0	3	4	5	0	0	1	0	0	0	0	0	0	5	2	3
110020101	2014	1	69	0	4	3	3	1	1	0	0	0	0	1	0	1	3	1	2
110020101	2018	1	73	0	3	3	3	0	1	0	0	0	0	1	0	1	3	1	2
110026104	2014	1	70	0	5	2	2	1	1	0	0	0	0	0	1	1	5	1	3
110026104	2018	1	74	0	5	3	2	1	1	0	0	0	0	0	1	1	4	1	4
110030431	2014	1	66	0	5	3	3	1	1	0	0	0	0	1	1	1	4	1	3
110030431	2018	1	70	0	3	4	4	1	1	0	0	0	0	1	1	0	3	1	4
110031101	2014	1	55	0	4	1	3	1	1	0	0	0	0	1	2	1	5	0	4
110031101	2018	1	59	0	4	1	3	1	0	0	0	0	0	1	2	1	5	0	4
110035101	2014	1	61	0	3	1	3	0	1	0	0	0	1	1	1	1	5	1	2
110035101	2018	1	65	0	3	2	2	0	0	0	0	0	0	1	1	1	4	1	2
110041101	2014	1	46	0	4	2	1	0	1	0	0	0	1	1	2	1	5	0	3
110041101	2018	1	50	0	5	2	3	1	0	0	0	0	1	1	2	0	5	0	3
110045101	2014	1	82	0	5	1	1	1	1	0	0	0	0	0	0	1	5	2	3
110045101	2018	1	86	0	3	2	4	1	0	0	0	0	0	0	0	1	5	2	3
110050101	2014	1	83	0	3	5	5	0	0	0	0	0	0	0	1	1	5	2	4
110050101	2018	1	87	0	2	5	3	1	1	0	0	0	0	0	1	0	5	2	3
110051101	2014	1	53	0	4	3	3	1	0	0	0	0	0	1	2	1	5	0	3
110051101	2018	1	57	0	5	3	3	1	1	1	0	0	0	1	2	1	5	0	3
110052101	2014	1	54	0	4	1	4	0	0	0	1	0	0	1	2	1	5	0	2
110052101	2018	1	58	0	4	1	5	0	0	0	1	0	0	1	2	0	4	0	2
110057102	2014	1	65	0	3	2	2	0	1	0	0	0	0	1	1	1	3	1	2
110057102	2018	1	69	0	4	2	2	0	1	0	0	0	0	1	1	0	4	1	2
110060102	2014	1	64	0	4	4	4	0	0	0	0	0	1	1	2	1	3	1	3
110060102	2018	1	68	0	3	2	2	0	0	0	0	1	0	1	2	1	2	1	2
110062101	2014	1	56	0	3	3	3	0	0	0	0	0	1	1	1	1	5	0	3
110062101	2018	1	60	0	3	4	5	0	0	0	0	0	0	1	1	0	5	1	3
110069101	2014	1	63	0	3	2	3	1	1	0	0	0	0	1	1	1	3	1	3
110069101	2018	1	67	0	3	3	3	1	0	0	0	0	0	1	1	1	3	1	3
110071101	2014	1	64	0	3	2	3	0	0	1	0	0	0	1	1	1	5	1	3
110071101	2018	1	68	0	3	3	2	0	0	0	0	0	0	1	1	1	5	1	3
110072102	2014	1	66	0	3	3	3	0	1	0	0	1	0	1	2	1	5	1	3
110072102	2018	1	70	0	3	2	2	1	1	0	0	0	0	1	2	1	4	1	3
110073101	2014	1	81	0	3	3	3	0	1	0	0	0	0	0	0	1	4	2	2
110073101	2018	1	85	0	3	4	4	1	0	0	0	0	0	0	0	1	5	2	2
110074102	2014	1	64	0	3	2	2	1	1	0	0	0	0	1	1	0	2	1	4
110074102	2018	1	68	0	5	2	2	1	1	0	0	0	0	0	1	0	3	1	3
110076101	2014	1	54	0	4	2	1	1	1	0	0	0	1	0	3	1	5	0	4
110076101	2018	1	58	0	5	3	2	0	1	1	0	0	0	0	3	1	5	0	4
110078103	2014	1	75	0	3	3	3	0	1	1	0	0	0	1	0	1	5	2	3
110078103	2018	1	79	0	2	3	4	0	1	0	0	0	0	1	0	0	4	2	4
110081102	2014	1	59	0	3	2	3	0	1	0	0	0	0	1	1	1	3	0	3
110081102	2018	1	63	0	5	4	4	1	0	0	0	0	0	1	1	0	4	1	4
110083102	2014	1	64	0	5	1	3	1	1	0	0	0	0	1	1	1	4	1	1
110083102	2018	1	68	0	5	4	5	0	0	0	0	0	0	1	1	0	4	1	1
110084101	2014	1	56	0	3	2	2	0	0	0	0	0	0	1	0	1	5	0	4
110084101	2018	1	60	0	3	3	2	0	0	0	0	0	0	1	0	1	4	1	3
110092104	2014	1	51	0	4	2	3	0	1	0	0	0	0	1	2	1	4	0	3
110092104	2018	1	55	0	5	3	3	0	1	1	0	0	0	1	2	0	5	0	2
110108101	2014	1	56	0	3	2	3	1	1	0	0	0	0	1	2	0	3	0	3
110108101	2018	1	60	0	4	3	4	1	1	0	0	0	0	1	2	1	5	1	2
110111101	2014	1	61	0	2	3	3	0	0	0	0	0	0	1	3	1	4	1	4
110111101	2018	1	65	0	2	5	3	0	0	0	0	0	0	1	3	1	2	1	4
110113101	2014	1	60	0	4	2	2	0	0	0	0	0	0	1	1	1	4	1	3
110113101	2018	1	64	0	3	2	2	1	1	0	0	0	0	1	1	1	5	1	3
110114102	2014	1	58	0	3	2	2	0	0	0	0	0	0	1	3	0	3	0	3
110114102	2018	1	62	0	5	1	2	1	1	0	0	0	0	1	3	0	3	1	4
110119101	2014	1	70	0	5	2	1	1	0	0	0	0	0	0	3	1	4	1	2
110119101	2018	1	74	0	5	3	3	1	0	1	0	0	0	0	3	1	2	1	2
110120101	2014	1	54	0	4	3	3	0	1	0	0	0	0	1	2	1	5	0	2
110120101	2018	1	58	0	3	2	3	0	0	0	0	0	0	0	2	0	4	0	2
110123102	2014	1	77	0	4	4	4	1	0	0	0	0	0	1	3	1	4	2	2
110123102	2018	1	81	0	3	4	3	0	1	0	0	0	0	1	3	1	4	2	2
110125101	2014	1	61	0	5	3	3	1	0	0	0	0	0	1	2	0	5	1	2
110125101	2018	1	65	0	5	3	4	1	1	0	0	0	0	1	2	0	5	1	2
110126102	2014	1	61	0	4	3	3	0	1	0	0	0	0	1	1	1	5	1	4
110126102	2018	1	65	0	4	3	4	0	1	0	0	0	0	1	1	0	5	1	3
120004102	2014	1	67	0	4	2	2	0	0	0	0	1	0	1	1	1	5	1	3
120004102	2018	1	71	0	3	3	3	0	1	0	0	0	0	1	1	1	4	1	3
120008102	2014	1	49	0	1	1	1	0	0	0	0	0	1	1	1	1	5	0	2
120008102	2018	1	53	0	2	4	3	0	0	0	0	0	0	1	1	1	5	0	3
120013103	2014	1	68	0	4	2	3	1	0	0	1	0	0	1	0	1	5	1	2
120013103	2018	1	72	0	3	4	4	1	0	0	1	0	0	1	0	0	5	1	2
120023101	2014	1	53	0	2	2	3	0	0	0	0	0	0	1	1	1	5	0	3
120023101	2018	1	57	0	5	5	5	0	0	0	0	0	0	1	1	1	5	0	2
120024104	2014	1	67	0	3	2	2	0	0	1	0	0	0	1	0	0	5	1	4
120024104	2018	1	71	0	2	3	3	1	1	1	0	0	0	1	0	1	4	1	4
120031101	2014	1	56	0	4	3	3	0	0	0	0	0	1	1	1	1	5	0	3
120031101	2018	1	60	0	3	3	3	0	0	0	0	0	1	1	1	1	5	1	3
120033101	2014	0	61	0	2	1	3	0	0	0	0	0	1	1	0	0	4	1	2
120033101	2018	0	65	0	1	5	5	0	0	0	0	0	0	1	0	1	5	1	3
120034104	2014	1	57	0	5	1	1	1	1	0	1	0	0	1	1	0	4	0	1
120034104	2018	1	62	0	2	3	5	0	0	0	1	0	0	1	1	1	5	1	1
120036102	2014	1	71	0	4	1	3	1	1	0	0	0	0	1	0	1	5	1	2
120036102	2018	1	75	0	5	3	5	1	1	0	0	0	0	1	0	0	5	2	3
120039431	2014	1	54	0	4	1	3	0	1	1	0	0	1	0	1	0	4	0	2
120039431	2018	1	58	0	3	2	1	1	0	0	0	0	0	0	1	0	3	0	2
120046101	2014	1	58	0	3	3	3	1	0	0	1	0	0	1	1	1	4	0	2
120046101	2018	1	62	0	4	4	3	0	0	0	0	0	0	1	1	0	5	1	3
120051101	2014	1	55	0	4	2	3	0	0	0	1	0	0	1	0	1	4	0	4
120051101	2018	1	59	0	5	1	5	1	1	1	1	0	0	1	0	0	5	0	4
120058101	2014	1	52	0	5	2	2	1	0	0	0	0	0	1	0	1	4	0	3
120058101	2018	1	56	0	5	3	2	1	1	0	0	0	0	1	0	0	4	0	4
120073102	2014	0	60	0	4	3	3	0	0	0	0	0	1	1	0	0	4	1	2
120073102	2018	0	64	0	5	3	3	0	0	1	0	0	0	1	0	0	4	1	2
120074102	2014	0	62	0	2	1	3	0	0	0	0	0	0	1	0	0	5	1	1
120074102	2018	0	66	0	5	2	2	0	0	0	0	0	0	1	0	0	3	1	2
120075102	2014	0	62	0	3	1	1	0	0	0	0	0	1	1	0	0	4	1	2
120075102	2018	0	66	0	3	5	3	0	0	0	0	0	0	1	0	0	3	1	2
120077101	2014	0	50	0	5	3	3	0	0	0	0	0	1	1	0	0	3	0	2
120077101	2018	0	54	0	5	1	1	0	0	0	0	0	1	0	0	0	3	0	2
120080101	2014	0	51	0	5	1	1	1	1	0	0	0	1	1	1	1	3	0	3
120080101	2018	0	55	0	5	3	3	1	1	0	0	0	0	1	1	1	5	0	3
120081103	2014	0	46	0	2	2	2	0	0	0	0	0	1	1	0	0	3	0	2
120081103	2018	0	50	0	5	1	3	0	1	0	0	0	1	1	0	0	1	0	2
120082103	2014	0	56	0	2	2	3	0	0	0	1	0	0	1	0	1	5	0	2
120082103	2018	0	60	0	1	2	3	0	0	0	1	0	0	1	0	1	4	1	2
120087103	2014	0	57	0	2	2	2	0	0	0	0	0	1	1	0	0	3	0	2
120087103	2018	0	61	0	3	2	3	0	0	0	0	0	1	1	0	0	3	1	2
120090101	2014	0	48	0	1	3	4	1	1	0	1	0	1	1	0	1	4	0	2
120090101	2018	0	52	0	5	3	4	1	1	1	0	0	0	1	0	1	3	0	2
120091102	2014	0	56	0	4	3	4	1	0	0	0	0	1	1	0	0	5	0	2
120091102	2018	0	60	0	1	4	4	0	0	0	0	0	1	1	0	0	4	1	2
120092102	2014	0	51	0	2	2	3	0	0	0	0	0	1	1	1	0	5	0	2
120092102	2018	0	55	0	3	1	2	1	0	0	0	0	1	1	1	0	3	0	2
120093104	2014	0	68	0	5	3	3	0	1	0	0	0	0	1	0	0	5	1	3
120093104	2018	0	72	0	5	3	3	1	1	0	0	0	0	1	0	0	5	1	2
120096101	2014	0	62	0	2	1	3	1	0	0	0	0	0	1	0	0	5	1	3
120096101	2018	0	66	0	5	2	2	1	0	1	0	0	0	1	0	1	4	1	3
120100102	2014	0	50	0	1	3	3	0	0	0	0	0	1	1	1	0	4	0	2
120100102	2018	0	54	0	3	3	3	1	0	1	0	0	0	1	1	0	3	0	3
120102101	2014	0	56	0	5	1	2	0	0	0	0	0	0	1	0	0	5	0	1
120102101	2018	0	60	0	5	2	2	1	0	0	0	0	0	1	0	0	3	1	1
120109103	2014	1	55	0	5	3	3	0	1	0	1	0	0	1	1	0	5	0	3
120109103	2018	1	59	0	5	1	5	1	0	0	1	0	0	1	1	0	5	0	2
120110102	2014	1	55	0	5	3	1	1	1	0	0	0	0	1	1	1	5	0	2
120110102	2018	1	59	0	3	3	3	1	1	1	0	0	0	1	1	1	5	0	2
120111101	2014	1	52	0	3	1	3	0	1	0	0	0	0	1	2	1	4	0	2
120111101	2018	1	56	0	3	1	1	0	1	0	0	0	0	1	2	1	4	0	2
120125101	2014	1	58	0	1	1	3	1	1	0	0	0	0	0	1	1	4	0	2
120125101	2018	1	62	0	5	1	1	1	1	1	0	0	0	0	1	0	4	1	2
120126101	2014	1	71	0	2	1	2	0	1	0	0	0	0	1	0	0	5	1	2
120126101	2018	1	75	0	3	5	5	1	0	0	0	0	0	1	0	1	2	2	3
120129101	2014	1	45	0	1	1	3	0	0	0	0	0	1	1	1	1	5	0	4
120129101	2018	1	49	0	3	2	3	0	0	0	0	0	1	1	1	1	5	0	4
130001101	2014	0	59	0	3	1	3	0	0	0	0	0	1	1	0	0	4	0	3
130001101	2018	0	63	0	5	3	2	1	1	0	0	0	0	1	0	1	3	1	3
130002101	2014	0	45	0	3	2	2	1	1	0	0	0	1	0	0	0	4	0	2
130002101	2018	0	49	0	3	2	1	0	1	0	0	0	1	0	0	0	4	0	2
130007101	2014	0	54	0	5	3	5	1	1	1	0	0	1	1	3	0	3	0	4
130007101	2018	0	58	0	5	2	2	1	1	0	0	0	0	1	0	0	3	0	4
130011101	2014	0	60	0	5	1	5	1	1	0	0	0	1	1	3	0	3	1	3
130011101	2018	0	64	0	5	1	1	1	1	1	0	0	1	1	0	0	3	1	3
130013101	2014	0	58	0	5	1	1	1	1	0	0	0	1	1	3	0	3	0	4
130013101	2018	0	62	0	5	5	5	1	1	1	0	0	1	1	0	0	3	1	2
130017101	2014	0	62	0	3	3	3	0	0	0	0	0	1	1	0	0	5	1	1
130017101	2018	0	66	0	3	5	5	0	0	0	0	0	1	1	0	0	5	1	1
130019101	2014	0	68	0	3	4	1	0	1	1	0	0	1	1	0	0	3	1	2
130019101	2018	0	72	0	1	5	4	0	0	0	0	1	1	1	0	0	5	1	2
130028101	2014	0	49	0	5	2	3	1	0	0	0	1	1	1	0	0	5	0	2
130028101	2018	0	53	0	4	4	3	1	0	0	0	0	1	1	0	0	4	0	3
130029102	2014	1	70	0	5	3	4	1	0	0	0	0	1	1	0	0	5	1	2
130029102	2018	1	74	0	3	5	3	0	0	0	0	0	1	1	0	1	5	1	2
130032103	2014	1	64	0	3	1	3	0	0	0	0	0	0	1	0	0	5	1	2
130032103	2018	1	68	0	3	5	5	0	0	0	0	0	1	1	0	0	3	1	1
130036101	2014	1	50	0	2	3	3	0	0	0	0	0	1	1	0	0	5	0	1
130036101	2018	1	54	0	3	3	3	0	0	0	0	0	1	1	0	0	5	0	2
130037108	2014	1	47	0	4	1	4	1	1	0	0	0	1	1	0	0	5	0	2
130037108	2018	1	51	0	4	1	2	1	0	0	0	0	1	1	0	1	5	0	3
130039102	2014	1	50	0	3	2	3	0	0	0	0	0	1	1	1	0	4	0	2
130039102	2018	1	54	0	5	2	4	0	0	0	0	0	1	1	1	0	4	0	1
130049101	2014	1	52	0	5	1	1	1	1	1	1	0	0	1	0	0	1	0	4
130049101	2018	1	56	0	5	1	1	1	1	1	1	0	1	1	0	0	3	0	4
130054101	2014	1	65	0	3	3	3	1	1	0	0	0	1	0	0	1	4	1	2
130054101	2018	1	69	0	3	3	4	1	1	0	0	0	1	0	0	1	5	1	2
130057102	2014	0	58	0	3	2	3	1	0	0	0	0	0	1	0	1	5	0	2
130057102	2018	0	62	0	5	4	4	1	1	1	0	0	1	1	0	1	5	1	3
130065101	2014	0	52	0	5	3	3	1	1	1	0	0	0	1	0	0	4	0	3
130065101	2018	0	56	0	5	3	2	1	0	1	0	0	0	1	0	1	5	0	4
130066103	2014	0	51	0	2	3	3	0	1	0	0	0	1	1	2	1	2	0	2
130066103	2018	0	55	0	3	3	3	1	0	1	0	1	1	1	2	0	3	0	2
130067101	2014	0	49	0	3	4	4	1	0	0	0	1	1	1	1	1	5	0	3
130067101	2018	0	53	0	5	4	4	1	0	0	0	0	1	1	1	1	3	0	3
130068101	2014	0	45	0	5	2	2	0	1	1	0	0	0	1	0	1	3	0	2
130068101	2018	0	49	0	4	2	2	0	1	0	0	0	1	1	0	1	3	0	3
130069101	2014	0	59	0	3	2	2	0	0	0	1	0	1	1	0	0	4	0	3
130069101	2018	0	63	0	3	2	1	1	0	0	1	0	1	1	0	0	2	1	2
130070101	2014	0	54	0	3	1	3	0	0	0	0	0	0	1	0	0	5	0	3
130070101	2018	0	58	0	1	3	3	0	0	0	0	0	1	1	0	0	5	0	3
130073431	2014	0	55	0	5	3	2	1	0	0	0	0	1	1	2	1	5	0	2
130073431	2018	0	59	0	5	1	1	1	1	1	0	0	1	1	2	1	4	0	3
130074103	2014	0	56	0	5	1	1	0	0	0	0	0	0	1	0	0	5	0	2
130074103	2018	0	60	0	4	3	5	1	0	0	0	0	1	1	0	0	3	1	2
130076101	2014	0	52	0	3	3	3	0	0	1	0	0	0	1	2	0	2	0	3
130076101	2018	0	56	0	2	3	3	0	0	1	0	0	1	1	2	1	3	0	3
130077104	2014	0	55	0	1	5	5	0	0	1	0	0	1	1	0	1	5	0	2
130077104	2018	0	59	0	4	3	3	0	0	0	0	0	1	1	0	1	3	0	2
130078101	2014	0	70	0	4	1	2	0	0	0	0	0	0	0	0	1	3	1	2
130078101	2018	1	74	0	5	3	5	1	0	0	0	0	1	0	0	1	5	1	3
130078105	2014	0	47	0	5	3	3	1	0	0	0	0	1	1	0	0	4	0	2
130078105	2018	0	51	0	1	1	1	0	0	0	0	0	1	1	0	0	5	0	2
130092102	2014	0	50	0	3	1	3	0	0	0	0	0	1	1	1	0	5	0	3
130092102	2018	0	54	0	3	3	3	0	0	0	0	0	1	1	1	0	4	0	3
130096102	2014	0	55	0	3	3	4	0	0	0	0	0	1	1	0	0	5	0	3
130096102	2018	0	59	0	5	3	3	1	1	0	0	0	0	1	0	0	5	0	2
130099103	2014	0	72	0	3	1	4	1	0	0	0	0	0	1	0	1	5	1	1
130099103	2018	0	76	0	5	1	1	1	0	0	0	0	0	1	0	0	4	2	1
130100101	2014	0	48	0	1	3	3	0	0	0	0	0	1	1	0	1	5	0	3
130100101	2018	0	52	0	1	3	3	0	0	0	0	0	1	1	0	1	5	0	3
130103103	2014	0	64	0	3	1	1	1	1	0	0	0	0	1	0	0	5	1	2
130103103	2018	0	68	0	3	3	2	0	0	0	0	0	1	1	0	0	5	1	2
130104101	2014	0	63	0	5	3	3	1	1	1	0	0	1	1	0	1	5	1	3
130104101	2018	0	67	0	5	3	4	1	0	0	0	0	0	1	0	0	5	1	2
130107101	2014	0	47	0	5	1	1	1	0	0	0	0	1	1	0	0	1	0	2
130107101	2018	0	51	0	1	5	5	1	0	0	0	1	1	1	0	0	1	0	3
130114101	2014	1	63	0	3	3	2	0	0	0	0	0	0	1	1	0	4	1	3
130114101	2018	1	67	0	4	3	2	0	1	0	0	0	0	1	1	1	4	1	2
130115101	2014	1	52	0	5	2	3	1	1	0	1	0	1	1	3	1	4	0	3
130115101	2018	1	56	0	4	3	3	0	1	1	1	0	1	1	3	1	3	0	3
130132101	2014	1	51	0	3	3	3	0	0	0	0	0	0	1	2	0	5	0	2
130132101	2018	1	55	0	1	5	2	0	0	0	0	0	1	1	2	1	5	0	2
130137102	2014	1	55	0	3	3	4	0	0	0	0	0	0	1	2	1	5	0	2
130137102	2018	1	59	0	3	3	3	0	0	0	0	1	0	0	2	1	5	0	2
130141101	2014	1	63	0	5	3	5	1	1	0	0	0	0	1	2	1	4	1	4
130141101	2018	1	67	0	5	2	4	0	1	1	0	0	0	1	2	1	4	1	3
130150102	2014	0	47	0	2	3	3	0	0	0	0	0	1	1	1	0	5	0	2
130150102	2018	0	51	0	5	4	4	1	0	1	0	0	0	1	1	0	5	0	2
130154101	2014	1	65	0	4	1	4	1	0	0	0	0	1	0	0	0	5	1	4
130154101	2018	0	69	0	2	5	5	1	0	0	0	0	1	0	0	0	5	1	4
130155102	2014	0	50	0	3	3	3	0	0	1	0	0	1	1	1	0	4	0	2
130155102	2018	0	54	0	3	3	3	1	1	0	0	0	1	1	1	1	4	0	1
130158101	2014	0	58	0	1	3	5	0	0	0	0	0	1	0	0	0	5	0	4
130158101	2018	0	62	0	1	5	5	1	0	0	0	0	1	0	0	0	5	1	3
130164101	2014	0	52	0	5	3	3	0	0	0	0	0	1	1	1	0	5	0	3
130164101	2018	0	56	0	3	1	3	0	0	0	0	0	0	1	1	1	5	0	3
130168102	2014	0	48	0	3	3	4	1	0	0	0	1	1	1	1	0	5	0	4
130168102	2018	1	52	0	3	1	3	0	0	0	0	0	1	1	1	1	4	0	4
130174102	2014	1	61	0	5	1	1	0	1	0	1	0	0	1	0	0	5	1	3
130174102	2018	1	65	0	5	4	5	1	1	0	1	0	0	0	0	0	5	1	4
130175104	2014	1	56	0	3	1	1	0	0	0	0	0	1	1	0	1	5	0	2
130175104	2018	1	60	0	3	4	4	0	0	0	0	0	0	1	0	0	4	1	2
130179101	2014	1	65	0	5	3	3	0	1	0	0	0	0	1	2	1	4	1	2
130179101	2018	1	69	0	5	3	2	0	1	0	0	0	0	1	2	1	4	1	2
130188101	2014	1	68	0	3	3	3	0	0	1	0	0	0	1	1	1	3	1	3
130188101	2018	1	72	0	3	4	4	0	0	0	0	0	0	0	1	1	5	1	2
130190101	2014	1	62	0	3	3	5	0	0	0	0	0	0	1	1	1	5	1	4
130190101	2018	1	66	0	3	5	4	0	1	0	0	1	0	1	1	1	5	1	4
130193101	2014	1	54	0	5	2	4	1	0	0	0	0	0	1	2	1	5	0	3
130193101	2018	1	58	0	3	3	4	0	0	0	0	0	0	1	2	1	5	0	4
130199101	2014	1	64	0	3	3	3	1	0	0	0	0	1	1	1	1	5	1	2
130199101	2018	1	68	0	2	3	3	1	1	0	0	0	0	1	1	1	4	1	2
130201103	2014	1	47	0	3	1	1	1	0	0	0	0	1	1	2	0	5	0	2
130201103	2018	1	51	0	3	3	3	1	0	0	0	0	0	1	2	1	3	0	2
130204101	2014	1	58	0	5	3	3	0	0	0	0	0	0	1	0	0	3	0	2
130204101	2018	1	62	0	5	2	3	1	0	0	0	0	0	1	0	1	3	1	2
130205101	2014	1	71	0	3	1	3	0	0	0	1	0	0	0	0	1	5	1	2
130205101	2018	1	75	0	3	1	5	0	0	1	1	0	0	0	0	1	5	2	2
130206104	2014	1	57	0	2	2	2	1	0	0	0	0	1	1	1	0	3	0	2
130206104	2018	1	61	0	1	2	3	1	0	0	0	1	1	1	1	0	3	1	3
130207104	2014	1	62	0	2	3	3	0	0	0	0	0	1	1	0	0	4	1	2
130207104	2018	1	66	0	1	5	5	0	0	0	0	0	0	1	0	1	5	1	2
130208104	2014	1	69	0	5	2	3	0	0	0	0	0	0	1	0	0	3	1	3
130208104	2018	1	73	0	5	5	5	1	1	0	0	0	0	1	0	0	3	1	3
130210101	2014	1	48	0	4	2	2	1	0	0	0	0	1	1	0	0	5	0	3
130210101	2018	1	52	0	3	4	4	0	1	0	0	0	1	1	0	1	5	0	4
130213101	2014	1	58	0	5	2	3	1	1	0	0	0	1	1	3	1	5	0	4
130213101	2018	1	62	0	5	1	1	1	1	0	0	0	1	1	0	1	5	1	4
130215101	2014	1	60	0	5	3	3	1	1	1	0	0	0	1	2	1	4	1	3
130215101	2018	1	64	0	5	3	3	1	1	1	0	0	0	1	2	0	4	1	3
130217104	2014	1	62	0	2	3	4	0	0	1	1	0	0	1	3	0	3	1	2
130217104	2018	1	66	0	3	3	5	1	0	0	0	0	0	1	0	1	4	1	3
130218101	2014	1	53	0	2	3	4	1	0	0	0	0	0	1	1	0	5	0	4
130218101	2018	1	57	0	3	5	5	0	1	0	0	1	1	1	1	1	5	0	4
130219102	2014	1	61	0	4	1	2	1	0	0	0	0	0	1	0	0	5	1	3
130219102	2018	1	65	0	3	3	5	0	0	0	0	0	0	1	0	1	4	1	3
130220102	2014	1	63	0	3	2	4	0	0	0	0	0	0	1	0	1	5	1	3
130220102	2018	1	67	0	3	4	5	0	0	0	0	0	0	1	0	1	5	1	4
130222101	2014	1	45	0	2	3	4	0	0	0	0	1	1	1	1	1	5	0	4
130222101	2018	1	49	0	1	2	4	0	0	0	0	1	0	1	1	0	4	0	4
130223101	2014	1	69	0	3	2	2	0	1	0	1	0	0	1	3	1	5	1	4
130223101	2018	1	73	0	3	1	5	0	0	0	1	0	0	1	0	0	5	1	4
130223105	2014	1	45	0	1	2	3	0	0	0	0	0	1	1	2	0	5	0	3
130223105	2018	1	49	0	2	3	3	0	0	0	0	0	1	1	2	1	5	0	2
130224101	2014	1	51	0	3	3	3	0	0	0	0	0	1	1	2	1	3	0	2
130224101	2018	1	55	0	3	3	3	0	0	0	0	0	0	1	2	1	3	0	3
130227101	2014	1	69	0	2	3	3	0	0	0	0	0	1	0	0	1	5	1	3
130227101	2018	1	73	0	3	1	2	1	0	1	0	0	1	0	0	1	4	1	3
130231101	2014	1	49	0	2	2	3	0	0	0	0	0	1	1	1	0	5	0	2
130231101	2018	1	53	0	1	2	3	0	0	0	0	1	1	1	1	0	4	0	2
130231104	2014	1	80	0	2	3	4	1	0	0	0	0	0	0	3	1	5	2	3
130231104	2018	1	84	0	3	1	2	1	1	0	0	0	0	0	0	0	5	2	3
130234102	2014	1	63	0	3	3	2	1	0	0	0	0	0	1	0	1	4	1	3
130234102	2018	1	67	0	4	3	3	0	0	1	0	0	0	1	0	1	5	1	2
130235103	2014	1	60	0	3	2	2	0	1	0	0	0	0	1	1	0	5	1	3
130235103	2018	1	64	0	3	4	3	0	0	0	0	0	0	1	1	1	4	1	3
130254101	2014	1	65	0	3	1	2	0	0	0	0	0	0	1	2	1	5	1	3
130254101	2018	1	70	0	5	3	3	1	1	0	0	0	0	1	2	1	5	1	3
130255102	2014	1	51	0	1	3	5	0	0	0	0	0	0	1	0	0	5	0	3
130255102	2018	1	55	0	3	4	4	0	1	0	0	1	0	1	0	0	4	0	3
130261101	2014	1	47	0	3	2	2	0	0	0	0	0	1	1	2	1	4	0	4
130261101	2018	1	51	0	2	4	4	0	0	0	0	0	1	1	2	1	4	0	4
130265102	2014	0	59	0	3	3	3	1	0	0	0	0	1	1	0	0	4	0	2
130265102	2018	0	63	0	2	3	3	1	0	0	0	0	1	1	0	1	5	1	2
130268102	2014	0	56	0	3	4	4	1	0	0	0	0	1	1	1	1	3	0	2
130268102	2018	0	60	0	2	5	4	0	1	1	0	0	1	1	1	1	5	1	2
130272102	2014	0	60	0	2	3	3	0	0	0	0	0	1	1	1	0	5	1	2
130272102	2018	0	64	0	1	5	5	0	0	0	0	0	1	1	1	1	5	1	2
130277431	2014	1	60	0	1	3	5	0	0	0	0	0	0	1	0	1	4	1	3
130277431	2018	1	64	0	1	5	4	0	0	0	0	0	0	1	0	1	5	1	4
130278102	2014	0	64	0	3	2	5	0	1	0	1	0	1	0	0	1	3	1	2
130278102	2018	0	68	0	3	3	4	0	0	0	0	0	0	0	0	1	5	1	2
130281102	2014	0	49	0	3	2	2	1	0	0	0	0	1	1	1	0	4	0	2
130281102	2018	0	53	0	4	4	3	1	0	0	0	0	1	1	1	1	4	0	2
130282101	2014	0	50	0	4	2	3	1	1	0	0	0	1	1	0	0	5	0	4
130282101	2018	0	54	0	3	2	4	0	1	0	0	0	1	1	0	0	2	0	4
130283102	2014	0	50	0	1	3	3	0	0	0	0	0	1	1	0	1	5	0	4
130283102	2018	0	54	0	3	3	5	1	0	0	0	0	1	1	0	1	5	0	4
130285102	2014	0	61	0	3	5	3	0	0	0	1	0	1	1	0	1	3	1	2
130285102	2018	0	65	0	2	4	1	0	0	0	1	0	1	1	0	1	2	1	2
130291102	2014	0	71	0	3	5	5	0	0	0	0	0	1	1	0	1	2	1	2
130291102	2018	0	75	0	3	5	5	1	0	0	0	0	0	1	0	1	3	2	2
130292102	2014	0	51	0	3	3	4	0	0	0	0	0	1	1	1	1	5	0	3
130292102	2018	0	55	0	1	5	4	0	0	0	0	0	1	1	1	1	5	0	3
130294101	2014	1	49	0	2	3	3	0	0	0	0	0	1	1	0	0	5	0	2
130294101	2018	1	53	0	1	2	2	0	0	0	0	0	0	1	0	0	5	0	2
130298102	2014	1	47	0	2	3	3	0	0	0	0	0	1	1	0	0	5	0	4
130298102	2018	1	51	0	2	3	4	0	0	0	0	0	0	1	0	0	5	0	3
130299106	2014	1	69	0	5	2	2	0	1	0	0	0	1	1	1	0	4	1	3
130299106	2018	1	73	0	4	2	1	0	0	0	0	0	0	1	1	0	3	1	2
130301101	2014	1	55	0	2	3	1	1	0	1	0	0	1	1	0	1	5	0	3
130301101	2018	1	59	0	5	3	5	0	1	1	0	0	0	1	0	0	5	0	3
130302101	2014	1	50	0	3	3	3	1	1	0	0	0	1	1	1	1	4	0	2
130302101	2018	1	54	0	3	3	4	1	1	0	0	0	1	1	1	1	5	0	3
130310102	2014	1	60	0	3	3	3	0	0	0	0	0	1	1	0	1	5	1	4
130310102	2018	1	64	0	5	1	4	0	0	0	0	0	0	1	0	0	5	1	3
130311105	2014	1	50	0	1	3	3	0	0	0	0	0	1	1	1	0	5	0	2
130311105	2018	1	54	0	1	5	5	0	0	0	0	0	1	1	1	0	5	0	3
130316102	2014	1	58	0	4	1	3	0	0	0	0	0	1	1	0	0	3	0	4
130316102	2018	1	62	0	5	3	5	0	0	0	0	0	0	0	0	0	5	1	3
130319102	2014	1	51	0	4	2	4	1	0	0	0	0	1	1	2	1	5	0	3
130319102	2018	1	55	0	4	2	1	0	0	0	0	0	0	1	2	0	5	0	3
130321102	2014	1	52	0	4	2	3	0	1	1	0	0	1	1	1	0	3	0	4
130321102	2018	1	56	0	3	3	3	0	0	0	0	0	1	1	1	0	5	0	3
130333102	2014	0	57	0	2	3	4	0	0	0	0	0	1	1	0	0	5	0	1
130333102	2018	0	61	0	5	3	5	0	0	0	0	0	1	1	0	0	4	1	2
130339101	2014	0	45	0	2	2	3	0	0	0	0	0	1	1	1	0	3	0	2
130339101	2018	0	49	0	3	2	1	1	0	0	0	0	1	1	1	0	4	0	2
130340102	2014	0	46	0	1	3	4	0	0	0	0	0	1	1	1	1	5	0	2
130340102	2018	0	50	0	4	3	3	0	0	0	0	0	1	1	1	0	4	0	2
130342101	2014	0	56	0	2	3	3	0	0	0	0	0	1	1	0	0	5	0	2
130342101	2018	0	60	0	4	3	3	0	0	0	0	0	1	1	0	0	5	1	2
130345102	2014	0	57	0	1	3	3	0	0	0	0	0	1	1	0	0	4	0	2
130345102	2018	0	61	0	3	3	3	0	0	0	0	0	1	1	0	0	4	1	2
130368102	2014	1	65	0	3	1	3	0	1	0	0	0	0	1	0	1	5	1	3
130368102	2018	1	69	0	2	1	5	0	0	0	0	0	0	1	0	1	5	1	4
130396102	2014	0	49	0	2	2	2	0	0	0	0	0	1	1	0	0	4	0	3
130396102	2018	0	53	0	2	1	1	1	0	0	0	0	0	1	0	1	3	0	3
130413102	2014	0	59	0	4	3	3	0	0	0	0	0	1	1	1	0	3	0	2
130413102	2018	0	63	0	3	3	3	0	0	0	0	0	1	1	1	0	3	1	2
130415102	2014	0	46	0	3	2	4	0	0	0	0	0	1	1	1	1	3	0	3
130415102	2018	0	50	0	3	2	3	1	0	0	0	0	1	1	1	0	3	0	3
130416101	2014	0	47	0	3	3	4	0	0	0	0	0	1	1	2	0	5	0	2
130416101	2018	0	51	0	2	4	3	0	0	0	0	0	1	1	2	1	5	0	2
130417102	2014	0	56	0	5	3	4	1	0	0	0	0	1	1	2	0	5	0	2
130417102	2018	0	60	0	5	2	4	0	0	1	0	0	1	1	2	0	3	1	3
130424101	2014	0	65	0	3	3	2	1	0	0	0	0	1	1	0	0	4	1	2
130424101	2018	0	69	0	3	1	5	0	0	0	0	0	0	1	0	0	5	1	2
130428103	2014	0	48	0	5	2	2	1	0	1	0	0	1	1	0	0	4	0	2
130428103	2018	0	52	0	5	1	3	0	0	1	0	0	1	1	0	0	5	0	2
130438101	2014	0	63	0	3	3	3	0	1	1	0	0	1	1	0	0	4	1	2
130438101	2018	0	67	0	3	3	3	0	0	0	0	0	1	1	0	0	5	1	2
130457101	2014	0	51	0	2	3	2	0	0	0	0	0	1	1	0	1	3	0	3
130457101	2018	0	55	0	5	2	3	0	0	0	0	0	1	1	0	1	3	0	3
130462101	2014	0	60	0	5	3	3	1	1	0	0	0	1	1	0	0	1	1	4
130462101	2018	0	64	0	5	1	4	1	1	0	0	0	1	1	0	1	4	1	4
130463102	2014	0	46	0	5	2	1	1	1	0	0	0	1	1	0	0	5	0	4
130463102	2018	0	50	0	3	3	3	1	1	0	0	0	1	1	0	0	4	0	4
130464101	2014	0	46	0	3	3	5	1	0	0	0	0	1	0	0	0	3	0	3
130464101	2018	0	50	0	1	3	5	0	0	0	0	0	1	0	0	1	3	0	3
130465101	2014	0	57	0	5	1	4	1	1	0	0	0	0	1	3	0	4	0	2
130465101	2018	0	61	0	5	2	5	1	0	1	0	0	0	1	0	1	5	1	4
130466101	2014	0	55	0	5	3	5	1	1	1	0	0	1	1	0	1	5	0	2
130466101	2018	0	59	0	5	3	3	1	1	1	0	0	0	1	0	1	4	0	2
130470101	2014	1	58	0	5	3	3	1	1	1	0	0	0	1	0	0	3	0	2
130470101	2018	1	62	0	3	3	5	0	1	1	0	0	1	1	0	1	2	1	2
130471102	2014	1	64	0	2	3	3	0	0	0	0	0	0	1	2	1	5	1	3
130471102	2018	1	68	0	3	5	5	1	0	0	0	0	0	1	2	1	5	1	3
130472101	2014	1	63	0	5	3	3	0	1	1	0	0	0	1	0	0	4	1	3
130472101	2018	1	67	0	3	4	5	1	1	1	0	0	0	1	0	1	4	1	3
130474102	2014	1	52	0	2	3	4	0	1	0	0	0	0	1	1	0	1	0	3
130474102	2018	1	56	0	3	3	5	0	0	0	0	0	1	1	1	0	2	0	3
130475101	2014	1	60	0	3	3	3	0	0	0	0	0	1	1	0	0	5	1	2
130475101	2018	1	64	0	4	3	3	1	1	0	0	0	1	1	0	1	4	1	2
130476101	2014	0	63	0	1	3	4	1	1	1	0	0	1	1	0	1	5	1	2
130476101	2018	1	67	0	5	3	2	1	0	1	0	0	1	0	0	1	3	1	2
130477102	2014	1	46	0	5	3	3	0	0	0	0	0	1	1	0	0	5	0	3
130477102	2018	1	50	0	5	3	4	1	1	1	0	0	0	1	0	1	5	0	2
130482102	2014	1	47	0	3	3	3	1	0	0	0	0	1	1	2	1	4	0	3
130482102	2018	1	51	0	3	3	2	0	1	0	0	0	1	1	2	1	4	0	3
130485102	2014	1	51	0	3	3	3	1	1	0	0	0	1	1	1	0	5	0	3
130485102	2018	1	55	0	3	3	3	0	0	0	0	0	1	1	1	0	4	0	3
130491101	2014	1	46	0	4	3	4	1	0	0	0	0	0	1	0	0	5	0	2
130491101	2018	1	50	0	3	2	4	0	0	0	0	0	0	1	0	0	3	0	3
130492102	2014	1	49	0	1	3	4	0	0	0	0	0	0	1	0	0	5	0	3
130492102	2018	1	53	0	1	4	4	0	0	0	0	0	1	1	0	0	5	0	2
130497102	2014	0	53	0	1	2	2	0	0	0	0	0	1	1	2	0	5	0	2
130497102	2018	0	57	0	3	3	3	0	0	0	0	0	1	1	2	1	4	0	2
130498103	2014	0	56	0	4	1	1	0	0	0	0	0	0	1	0	0	4	0	2
130498103	2018	0	60	0	1	5	5	0	0	1	0	0	1	1	0	1	5	1	2
130501102	2014	0	49	0	1	1	2	0	0	0	0	0	1	1	0	0	2	0	2
130501102	2018	0	53	0	5	3	3	1	0	0	0	0	1	1	0	1	3	0	2
130502101	2014	0	50	0	3	1	3	1	1	0	0	0	1	1	1	0	4	0	2
130502101	2018	0	54	0	3	5	5	1	0	0	0	0	1	1	1	1	5	0	2
130503102	2014	0	55	0	1	1	1	0	0	0	0	0	1	1	1	1	5	0	2
130503102	2018	0	59	0	1	3	3	0	0	0	0	0	1	1	1	1	5	0	2
130504101	2014	0	65	0	4	1	2	1	0	0	0	0	0	0	0	0	4	1	2
130504101	2018	0	69	0	3	1	1	0	0	0	0	0	0	0	0	1	4	1	2
130505102	2014	0	65	0	2	3	3	0	0	0	0	0	1	1	0	0	5	1	2
130505102	2018	0	69	0	3	4	3	0	0	0	0	0	1	1	0	1	5	1	2
130507102	2014	0	50	0	1	1	2	0	0	0	0	0	1	1	0	0	5	0	2
130507102	2018	0	54	0	3	3	4	1	0	0	0	0	1	1	0	1	5	0	3
130510101	2014	0	57	0	2	3	4	0	0	0	0	0	1	1	0	0	5	0	2
130510101	2018	0	61	0	5	5	5	0	0	0	0	0	1	1	0	1	4	1	4
130512101	2014	0	59	0	2	3	2	1	1	0	0	0	1	1	0	0	5	0	3
130512101	2018	0	63	0	2	4	4	0	0	0	0	0	1	1	0	1	5	1	2
130513101	2014	0	51	0	2	4	5	1	1	1	1	0	1	1	1	0	5	0	2
130513101	2018	0	55	0	5	5	5	1	0	1	1	0	1	1	1	1	5	0	2
130516102	2014	0	47	0	5	1	1	1	0	0	0	0	1	1	1	1	5	0	2
130516102	2018	0	51	0	1	1	2	0	0	0	0	0	1	1	1	0	5	0	3
130519101	2014	0	63	0	2	1	5	0	0	0	0	0	1	1	0	0	5	1	2
130519101	2018	0	67	0	1	5	3	0	0	0	0	0	1	1	0	1	4	1	3
130522101	2014	0	47	0	2	3	3	1	0	0	0	0	1	1	0	0	5	0	1
130522101	2018	0	51	0	5	5	5	1	1	0	0	0	1	1	0	1	5	0	1
130524101	2014	0	65	0	5	3	3	1	1	0	0	0	0	1	0	0	5	1	2
130524101	2018	0	69	0	5	4	3	0	0	0	0	0	0	1	0	0	4	1	2
130525101	2014	1	68	0	5	1	1	1	0	0	0	0	1	1	0	0	5	1	3
130525101	2018	1	72	0	5	1	5	0	0	0	0	0	1	1	0	0	5	1	3
130526101	2014	1	62	0	5	3	2	1	0	0	0	0	0	1	3	0	5	1	4
130526101	2018	1	66	0	5	1	3	1	1	0	0	0	1	1	0	0	5	1	4
130529101	2014	1	47	0	5	2	2	1	1	0	0	0	1	0	1	0	3	0	2
130529101	2018	1	51	0	5	3	2	1	1	0	0	0	1	1	1	0	3	0	2
130531102	2014	1	49	0	3	1	1	0	0	0	0	0	1	0	0	0	1	0	3
130531102	2018	1	53	0	5	3	3	1	1	1	0	0	1	0	0	0	1	0	4
130533101	2014	1	50	0	3	3	2	1	0	0	0	0	1	0	2	1	2	0	4
130533101	2018	1	54	0	3	3	2	1	0	0	0	0	1	0	2	1	2	0	4
130538103	2014	1	49	0	5	3	3	0	0	1	0	0	1	1	1	0	5	0	4
130538103	2018	1	53	0	3	5	3	1	0	1	0	0	1	1	1	0	5	0	4
130540101	2014	1	60	0	5	2	4	1	1	1	0	0	1	1	0	0	4	1	4
130540101	2018	1	64	0	5	5	5	1	1	1	0	0	1	1	0	0	4	1	4
130541101	2014	1	53	0	5	2	2	1	1	0	0	0	1	1	0	0	2	0	3
130541101	2018	1	57	0	3	4	3	1	1	1	0	0	1	1	0	1	4	0	3
130542102	2014	1	52	0	4	2	5	0	0	0	0	0	1	1	1	0	5	0	2
130542102	2018	1	56	0	3	5	5	1	0	1	0	0	1	0	1	0	5	0	2
130544101	2014	1	49	0	3	2	2	0	0	0	0	0	0	0	1	0	3	0	4
130544101	2018	1	53	0	3	2	1	0	0	0	0	0	1	0	1	0	3	0	3
130546432	2014	1	56	0	4	5	5	1	0	0	0	0	1	1	0	0	5	0	3
130546432	2018	1	60	0	3	3	3	0	0	0	0	0	1	1	0	1	3	1	3
130547101	2014	1	49	0	4	2	3	1	0	0	0	0	1	1	0	0	5	0	3
130547101	2018	1	53	0	4	3	1	0	0	0	0	0	1	1	0	0	3	0	2
130550101	2014	1	52	0	5	1	1	1	1	1	0	0	1	1	0	0	1	0	2
130550101	2018	1	56	0	3	5	5	1	0	0	0	0	1	1	0	0	3	0	1
130551101	2014	1	46	0	2	3	4	0	0	0	0	0	1	1	1	0	4	0	2
130551101	2018	1	50	0	3	3	3	0	0	0	0	0	1	1	1	0	4	0	2
130553102	2014	0	52	0	5	2	3	0	1	0	0	0	1	1	0	0	3	0	4
130553102	2018	0	56	0	3	3	3	0	0	0	0	0	1	1	0	0	3	0	4
130558101	2014	0	48	0	5	1	1	1	1	0	0	0	0	1	0	0	3	0	2
130558101	2018	0	52	0	5	5	1	1	1	0	0	0	0	1	0	0	5	0	2
130560101	2014	0	57	0	3	3	3	1	1	0	0	0	1	1	0	1	3	0	2
130560101	2018	0	61	0	1	4	5	0	0	0	0	0	1	1	0	0	5	1	2
130568103	2014	0	66	0	3	3	3	1	0	0	0	0	1	1	0	1	3	1	2
130568103	2018	0	70	0	1	5	5	0	0	0	0	0	1	1	0	0	5	1	2
130579102	2014	0	47	0	3	3	3	0	1	0	0	0	1	1	0	0	4	0	3
130579102	2018	0	51	0	5	3	3	0	0	0	0	1	0	1	0	0	5	0	3
130580102	2014	0	46	0	3	3	3	1	0	0	0	1	1	1	0	0	5	0	2
130580102	2018	0	50	0	5	3	4	0	1	0	0	1	1	1	0	0	5	0	3
130582101	2014	0	59	0	2	3	3	0	0	0	0	0	1	1	1	1	4	0	2
130582101	2018	0	63	0	3	3	3	0	0	0	0	0	1	1	1	1	4	1	2
130583101	2014	0	46	0	3	3	3	1	0	0	0	0	1	1	0	0	3	0	4
130583101	2018	0	50	0	5	3	4	0	0	0	0	0	1	1	0	0	4	0	4
130586106	2014	0	63	0	5	2	2	1	1	0	0	0	1	1	0	0	1	1	1
130586106	2018	0	67	0	3	3	3	1	0	0	0	0	1	1	0	0	5	1	2
130587101	2014	0	60	0	2	3	3	1	0	0	1	1	1	1	0	1	3	1	3
130587101	2018	0	64	0	3	3	5	1	0	0	1	0	1	1	0	1	5	1	3
130588102	2014	0	64	0	3	2	1	0	0	0	0	0	1	1	0	0	4	1	2
130588102	2018	0	68	0	3	4	4	0	0	0	0	0	1	1	0	0	5	1	2
130597102	2014	0	46	0	1	3	3	0	0	0	0	0	1	1	0	1	5	0	3
130597102	2018	1	50	0	1	3	5	1	0	0	0	0	0	1	0	0	5	0	3
130598102	2014	0	60	0	5	3	3	1	1	0	0	0	1	1	1	0	1	1	2
130598102	2018	0	64	0	3	2	2	0	1	0	0	1	1	1	1	1	3	1	2
130599102	2014	0	68	0	2	3	3	0	0	0	1	1	1	1	0	0	3	1	2
130599102	2018	0	72	0	3	5	1	1	0	1	1	0	1	1	0	0	3	1	4
130600102	2014	0	65	0	2	2	1	0	1	1	0	1	1	1	0	1	5	1	3
130600102	2018	0	69	0	2	4	4	1	0	1	1	0	1	1	0	1	4	1	3
130601102	2014	0	45	0	3	3	3	1	0	0	0	1	1	1	1	1	4	0	2
130601102	2018	0	49	0	4	3	3	1	0	0	0	1	1	1	1	1	3	0	3
130603102	2014	0	58	0	2	3	3	0	0	0	0	0	1	1	0	0	3	0	2
130603102	2018	0	62	0	2	3	3	0	0	1	0	0	1	1	0	1	3	1	2
130605102	2014	0	47	0	3	1	3	0	1	0	0	0	1	1	0	0	3	0	4
130605102	2018	0	51	0	3	1	1	0	0	0	0	0	1	1	0	0	3	0	4
130608102	2014	0	45	0	3	2	1	0	0	0	0	0	1	1	0	0	2	0	2
130608102	2018	0	49	0	1	5	5	0	0	0	0	0	1	1	0	0	5	0	2
130609102	2014	0	61	0	5	5	3	1	0	0	0	0	1	1	0	0	5	1	3
130609102	2018	0	65	0	1	3	5	0	0	0	0	0	1	1	0	1	5	1	4
130612102	2014	0	59	0	4	5	3	0	0	0	0	0	1	1	0	0	5	0	2
130612102	2018	0	63	0	5	5	5	1	0	0	0	0	0	1	0	0	1	1	2
130614101	2014	0	62	0	5	2	3	1	1	0	0	0	1	1	0	0	5	1	4
130614101	2018	0	66	0	5	1	5	1	1	0	0	0	1	1	0	0	3	1	4
130617102	2014	0	53	0	4	2	4	1	1	0	0	0	1	1	0	0	4	0	2
130617102	2018	0	57	0	3	2	3	1	0	0	1	0	1	1	0	0	3	0	2
130629102	2014	0	48	0	5	2	3	1	1	1	0	0	1	1	1	0	4	0	3
130629102	2018	0	52	0	4	3	5	1	1	0	0	0	1	1	1	1	3	0	3
130630101	2014	0	47	0	3	2	3	0	0	0	0	0	1	1	1	0	5	0	2
130630101	2018	0	51	0	5	3	3	1	1	1	0	0	0	1	1	1	4	0	2
130633101	2014	0	56	0	1	4	3	0	0	0	0	0	1	1	3	1	5	0	2
130633101	2018	0	60	0	1	4	3	1	0	1	0	0	1	1	0	1	5	1	3
130639102	2014	1	59	0	4	3	3	1	0	0	0	0	1	1	1	1	3	0	4
130639102	2018	1	63	0	5	2	3	1	0	0	0	0	1	1	1	0	3	1	4
130640102	2014	1	52	0	2	3	5	1	0	0	0	0	1	1	1	1	5	0	2
130640102	2018	1	56	0	2	3	5	1	0	0	0	0	1	1	1	1	5	0	2
130642103	2014	1	46	0	2	1	1	0	0	0	0	0	1	1	0	0	5	0	3
130642103	2018	1	50	0	1	5	4	0	0	0	0	0	1	1	0	0	5	0	2
130643102	2014	1	64	0	3	5	5	0	0	0	0	0	1	1	0	1	5	1	4
130643102	2018	1	68	0	4	4	4	1	0	0	0	0	1	1	0	0	5	1	4
130643103	2014	1	46	0	3	5	5	0	0	0	0	0	1	1	0	0	4	0	3
130643103	2018	1	50	0	5	4	4	0	1	0	0	0	1	1	0	0	4	0	3
130644103	2014	1	47	0	1	2	5	0	0	0	0	0	1	1	1	1	5	0	3
130644103	2018	1	51	0	2	3	5	0	0	0	0	0	1	1	1	0	5	0	2
130645101	2014	1	58	0	3	3	4	0	0	0	0	0	1	1	0	1	4	0	3
130645101	2018	1	62	0	5	3	3	1	0	0	0	0	1	1	0	0	4	1	3
130649104	2014	1	48	0	3	3	2	0	0	0	0	0	1	1	0	0	5	0	3
130649104	2018	1	52	0	5	2	2	0	1	0	0	0	1	1	0	0	3	0	2
130650102	2014	1	62	0	2	1	2	0	0	0	0	0	1	1	1	0	3	1	1
130650102	2018	1	66	0	5	3	5	1	0	0	0	0	1	1	1	0	4	1	1
130651102	2014	1	58	0	2	5	3	1	1	0	0	0	1	1	0	0	3	0	3
130651102	2018	1	62	0	2	4	4	0	0	0	0	0	1	1	0	0	4	1	2
130654102	2014	1	69	0	2	4	4	0	1	1	0	0	1	1	0	1	2	1	2
130654102	2018	1	73	0	1	4	5	1	0	0	0	0	1	1	0	1	5	1	2
130656102	2014	1	50	0	2	5	5	0	0	0	0	0	1	1	0	0	5	0	3
130656102	2018	1	54	0	1	5	5	0	0	0	0	0	1	1	0	0	5	0	3
130658102	2014	1	47	0	5	3	3	0	0	0	0	0	1	1	0	1	3	0	2
130658102	2018	1	51	0	4	3	5	1	0	0	0	0	1	1	0	0	3	0	3
130660102	2014	1	51	0	5	3	3	0	0	0	0	0	1	1	2	1	5	0	3
130660102	2018	1	55	0	4	3	3	0	0	0	0	0	1	1	2	1	5	0	3
130661102	2014	1	60	0	2	5	5	0	0	0	0	0	1	1	1	1	5	1	2
130661102	2018	1	64	0	2	5	5	0	0	0	0	0	1	1	1	0	5	1	2
130664103	2014	1	46	0	3	2	3	0	0	0	0	0	1	1	0	0	3	0	1
130664103	2018	1	50	0	3	3	3	0	0	0	0	0	1	1	0	0	3	0	2
130670102	2014	0	58	0	5	1	3	1	1	0	0	0	1	0	0	1	5	0	3
130670102	2018	0	62	0	5	3	5	1	0	1	0	0	1	1	0	1	5	1	3
130671102	2014	0	48	0	2	3	5	1	0	0	0	0	0	1	0	0	5	0	2
130671102	2018	0	52	0	3	3	3	1	0	0	0	0	1	1	0	0	4	0	2
130672101	2014	1	46	0	3	4	3	1	0	0	0	0	1	1	1	0	3	0	3
130672101	2018	1	50	0	3	3	3	0	0	0	0	0	1	1	1	1	5	0	3
130674101	2014	0	61	0	3	2	3	1	0	0	0	0	1	1	0	0	5	1	2
130674101	2018	0	65	0	5	2	2	0	0	0	0	0	0	1	0	0	5	1	3
130677101	2014	0	65	0	3	3	5	0	1	0	0	0	1	1	0	1	5	1	4
130677101	2018	0	69	0	3	3	3	0	0	0	0	0	0	1	0	1	5	1	3
130678101	2014	0	51	0	3	1	1	1	0	0	0	0	1	1	0	1	5	0	2
130678101	2018	0	55	0	5	4	3	1	0	0	0	0	1	1	1	1	4	0	2
130679102	2014	0	51	0	3	3	3	1	0	0	0	0	1	1	0	1	4	0	2
130679102	2018	0	55	0	3	3	3	1	1	1	0	0	1	1	0	1	5	0	2
130681102	2014	0	50	0	2	3	3	0	0	0	0	0	1	1	0	0	5	0	3
130681102	2018	0	54	0	1	5	5	0	0	0	0	0	1	1	0	0	5	0	3
130682102	2014	0	51	0	3	3	4	1	0	0	0	0	1	1	0	0	4	0	2
130682102	2018	0	55	0	3	3	4	1	0	0	0	0	1	1	0	1	5	0	4
130683101	2014	0	70	0	4	1	3	0	0	1	0	0	0	1	0	0	4	1	2
130683101	2018	0	74	0	5	3	3	1	0	0	0	0	0	0	0	0	3	1	2
130686102	2014	0	49	0	5	3	4	1	1	0	0	0	1	1	0	0	3	0	2
130686102	2018	0	53	0	3	2	3	1	0	0	0	0	0	1	0	0	3	0	2
130689102	2014	0	47	0	5	3	3	1	0	0	0	0	0	1	0	0	3	0	3
130689102	2018	0	51	0	5	3	3	1	0	0	0	0	0	1	0	0	3	0	3
130694102	2014	0	48	0	3	2	3	0	0	0	0	0	1	1	0	1	3	0	2
130694102	2018	0	52	0	4	3	4	0	0	0	0	0	1	1	0	0	4	0	3
130695101	2014	0	62	0	1	3	4	0	0	0	0	0	1	1	0	0	4	1	2
130695101	2018	0	66	0	1	5	5	0	0	0	0	0	1	1	0	1	5	1	2
130697103	2014	0	59	0	1	4	4	0	0	0	0	0	1	1	0	1	4	0	3
130697103	2018	0	63	0	3	5	5	0	0	0	0	0	1	1	0	0	5	1	3
130700102	2014	0	52	0	5	1	1	1	1	0	0	0	1	1	1	0	5	0	3
130700102	2018	0	56	0	5	2	3	1	0	0	0	0	1	1	1	1	3	0	2
130703103	2014	0	58	0	5	3	4	1	1	0	0	0	1	1	3	1	3	0	3
130703103	2018	0	62	0	3	4	4	1	0	0	0	0	1	1	0	0	4	1	2
130704103	2014	0	51	0	3	1	1	0	0	0	0	0	1	1	0	0	2	0	2
130704103	2018	0	55	0	3	1	2	0	0	0	0	0	1	1	0	0	1	0	2
130705101	2014	0	51	0	3	3	3	0	1	0	0	0	1	1	2	1	5	0	3
130705101	2018	0	55	0	3	3	3	0	0	0	0	0	1	1	2	1	5	0	3
130709101	2014	0	51	0	1	2	2	0	0	0	0	0	1	1	2	1	5	0	2
130709101	2018	0	55	0	3	2	3	0	0	0	0	0	1	1	2	1	5	0	3
130710101	2014	0	60	0	5	1	1	1	1	1	0	0	1	1	2	0	4	1	2
130710101	2018	0	64	0	5	5	5	1	1	1	0	0	1	1	2	0	5	1	2
130711101	2014	0	51	0	3	2	3	0	0	0	0	0	1	1	0	0	4	0	2
130711101	2018	0	55	0	3	3	3	0	0	0	0	0	1	1	0	1	4	0	2
130712101	2014	0	59	0	5	2	3	1	1	0	0	0	1	1	3	0	5	0	3
130712101	2018	0	63	0	5	4	5	1	0	0	0	0	1	1	0	0	5	1	3
130713101	2014	0	72	0	1	2	3	0	0	0	0	0	1	1	3	0	3	1	2
130713101	2018	0	76	0	2	1	2	0	0	0	0	0	1	1	0	0	5	2	2
130715103	2014	0	49	0	2	3	2	1	1	0	0	0	1	1	0	0	5	0	4
130715103	2018	0	53	0	3	3	3	1	0	0	0	0	1	1	0	0	4	0	4
130716102	2014	0	46	0	3	3	3	0	0	0	0	0	1	1	3	0	5	0	2
130716102	2018	0	50	0	5	3	4	0	0	0	0	0	1	1	0	1	5	0	2
130721101	2014	0	67	0	3	3	2	1	1	0	0	0	1	1	3	0	3	1	2
130721101	2018	0	71	0	5	3	3	1	1	1	0	0	0	1	0	1	5	1	2
130722101	2014	0	52	0	5	1	4	1	1	1	0	0	1	1	0	0	3	0	2
130722101	2018	0	56	0	3	5	5	1	0	0	0	0	1	1	0	0	3	0	2
130727101	2014	1	57	0	5	2	3	1	1	0	0	0	0	1	0	1	5	0	3
130727101	2018	1	61	0	3	2	4	0	1	0	0	0	0	1	0	1	5	1	3
130745103	2014	1	48	0	3	2	3	1	1	0	0	0	1	1	1	1	4	0	3
130745103	2018	1	52	0	4	3	3	1	0	1	0	0	1	1	1	1	2	0	3
130746103	2014	1	64	0	1	3	3	0	0	0	0	0	0	1	2	1	5	1	3
130746103	2018	1	68	0	3	3	3	0	0	0	0	0	0	1	2	1	4	1	3
130750101	2014	1	48	0	3	1	3	1	0	0	0	0	0	1	2	0	5	0	2
130750101	2018	1	52	0	3	3	5	0	0	1	0	0	0	1	2	0	5	0	2
130753101	2014	1	52	0	3	2	3	1	0	0	0	0	1	1	2	0	4	0	3
130753101	2018	1	56	0	3	1	1	0	1	0	0	0	1	1	2	1	5	0	3
130755101	2014	1	50	0	3	2	2	0	0	0	0	0	1	1	2	1	4	0	3
130755101	2018	1	54	0	3	1	1	0	0	0	0	0	1	1	2	1	4	0	3
130762102	2014	1	62	0	3	3	2	0	0	0	0	0	0	1	2	1	4	1	3
130762102	2018	1	66	0	5	4	4	0	0	0	0	0	0	1	2	0	3	1	3
130766102	2014	1	46	0	3	3	2	0	0	0	0	0	1	1	1	1	4	0	2
130766102	2018	1	50	0	5	2	2	1	0	0	0	0	1	1	1	1	3	0	2
130781101	2014	1	54	0	3	1	1	1	0	0	0	0	1	1	2	1	3	0	3
130781101	2018	1	58	0	3	3	2	1	1	0	0	0	0	1	2	1	3	0	2
130789102	2014	1	55	0	3	3	2	0	0	0	0	0	1	1	2	1	5	0	3
130789102	2018	1	59	0	2	5	5	0	0	0	0	0	0	1	2	1	3	0	3
130798101	2014	0	62	0	3	5	5	1	0	0	0	0	1	1	0	0	4	1	1
130798101	2018	0	66	0	2	5	5	0	0	0	0	0	1	1	0	1	5	1	2
130804101	2014	0	81	0	1	1	3	0	0	0	0	0	0	0	3	0	5	2	4
130804101	2018	0	85	0	3	4	4	1	0	0	0	0	0	0	0	0	3	2	2
130805101	2014	0	49	0	3	1	1	1	0	0	0	0	1	1	1	1	4	0	2
130805101	2018	0	53	0	3	3	3	0	0	0	0	0	1	1	1	1	3	0	2
130808102	2014	0	53	0	2	3	4	0	0	0	0	0	1	1	0	0	3	0	2
130808102	2018	0	57	0	2	4	4	0	0	0	0	0	1	1	0	1	5	0	1
130809102	2014	0	57	0	3	3	3	0	0	0	0	0	1	1	1	1	4	0	2
130809102	2018	0	61	0	4	4	3	1	0	0	0	0	1	1	1	1	3	1	2
130810102	2014	0	73	0	3	3	2	0	0	0	0	0	1	1	3	0	2	1	2
130810102	2018	0	77	0	1	2	2	0	0	1	0	0	0	1	0	0	2	2	2
130811102	2014	0	52	0	3	3	3	1	0	0	0	0	1	1	1	0	4	0	3
130811102	2018	0	56	0	4	1	1	1	1	0	0	0	1	1	1	0	4	0	3
130812102	2014	0	61	0	2	1	5	0	0	0	0	0	1	1	0	1	3	1	3
130812102	2018	0	65	0	3	4	4	1	0	1	0	0	0	1	0	1	2	1	2
130813102	2014	0	54	0	2	3	3	0	0	0	0	0	1	1	1	0	2	0	2
130813102	2018	0	58	0	3	2	2	1	0	0	0	0	1	1	1	0	2	0	2
130815103	2014	0	59	0	2	3	3	0	0	0	0	0	1	1	0	0	4	0	2
130815103	2018	0	63	0	5	2	4	0	0	0	0	0	1	1	0	1	3	1	2
130818101	2014	0	73	0	2	3	3	0	0	0	0	0	0	0	0	1	5	1	2
130818101	2018	0	77	0	3	5	5	0	1	1	0	0	0	0	0	1	4	2	2
130822101	2014	0	46	0	3	2	3	1	0	0	0	0	1	1	1	1	4	0	2
130822101	2018	0	50	0	5	2	2	1	0	0	0	0	0	1	1	0	3	0	2
130824102	2014	0	69	0	3	3	4	1	0	0	0	1	0	1	0	1	4	1	2
130824102	2018	0	73	0	3	3	4	0	0	0	0	0	0	1	0	1	4	1	2
130825102	2014	0	59	0	5	3	5	1	0	0	0	0	1	1	0	0	4	0	1
130825102	2018	0	63	0	5	5	5	0	0	0	0	0	1	1	0	1	5	1	2
130827101	2014	0	64	0	5	1	3	0	0	0	0	0	0	1	0	0	2	1	3
130827101	2018	0	68	0	5	3	3	1	0	0	0	0	0	1	0	0	5	1	3
130830101	2014	0	45	0	2	3	3	1	0	0	0	0	1	1	0	0	3	0	2
130830101	2018	1	49	0	2	5	5	0	0	0	0	0	1	1	0	0	5	0	3
130833101	2014	0	53	0	5	1	2	1	1	1	0	0	1	1	2	1	3	0	4
130833101	2018	0	57	0	5	3	2	1	0	0	0	0	0	1	2	1	3	0	4
130838102	2014	0	66	0	5	4	4	0	0	0	0	0	0	1	3	0	3	1	2
130838102	2018	0	70	0	5	4	3	1	1	0	0	0	1	1	0	1	1	1	2
130839102	2014	0	71	0	3	2	5	1	0	0	0	0	0	1	3	1	5	1	1
130839102	2018	0	75	0	5	5	5	1	0	0	0	0	0	1	0	1	5	2	2
130843102	2014	0	50	0	4	3	3	1	1	0	0	0	1	1	0	0	3	0	3
130843102	2018	0	54	0	4	3	3	1	0	0	0	0	1	1	0	0	3	0	3
130847103	2014	0	51	0	3	5	5	0	0	0	0	0	1	1	2	1	5	0	2
130847103	2018	0	55	0	3	5	5	0	0	0	0	0	1	1	2	0	5	0	2
130848102	2014	0	62	0	5	1	1	1	1	0	0	0	1	1	1	1	5	1	2
130848102	2018	0	66	0	5	3	3	1	1	1	0	0	1	1	1	0	5	1	2
130849102	2014	0	54	0	3	1	4	1	0	0	0	0	1	1	0	0	3	0	4
130849102	2018	0	58	0	5	3	4	0	0	0	0	0	1	1	0	1	4	0	4
130850102	2014	0	64	0	4	4	4	1	1	0	0	0	1	1	3	0	4	1	1
130850102	2018	0	68	0	5	5	3	1	1	0	0	0	1	1	0	0	5	1	2
130853101	2014	0	57	0	1	3	2	0	0	0	0	0	1	1	1	0	4	0	2
130853101	2018	0	61	0	1	2	2	0	0	0	0	0	1	1	1	1	3	1	2
130858102	2014	0	57	0	3	2	4	0	0	0	0	0	1	1	3	0	4	0	3
130858102	2018	0	61	0	2	4	3	0	0	0	0	0	1	1	0	0	4	1	3
130859102	2014	0	55	0	3	3	4	1	1	1	1	0	1	1	1	1	5	0	2
130859102	2018	0	59	0	4	5	5	1	1	1	0	0	1	1	1	1	4	0	2
130862101	2014	0	63	0	5	4	3	1	1	1	0	0	1	1	3	1	5	1	2
130862101	2018	0	67	0	5	3	4	1	1	1	0	0	1	1	0	0	4	1	3
130872101	2014	0	60	0	2	2	2	0	0	0	0	0	1	0	3	0	5	1	2
130872101	2018	0	64	0	1	5	5	1	1	0	0	0	1	0	0	1	5	1	2
130873103	2014	0	56	0	3	3	4	1	1	0	0	0	1	1	1	1	5	0	2
130873103	2018	0	60	0	1	4	5	0	1	0	0	0	1	1	1	1	5	1	2
130875102	2014	0	57	0	3	3	4	0	1	0	0	0	0	1	1	1	5	0	2
130875102	2018	0	61	0	5	4	4	0	0	0	0	0	0	1	1	1	4	1	3
130879101	2014	0	48	0	1	1	3	0	0	0	0	0	1	1	0	0	4	0	2
130879101	2018	0	52	0	4	1	4	1	0	0	0	0	1	1	0	0	3	0	2
130880102	2014	0	46	0	1	3	4	0	0	0	0	0	1	1	3	0	5	0	3
130880102	2018	1	50	0	1	3	3	0	0	0	0	0	1	1	0	0	3	0	3
130886103	2014	0	56	0	3	1	2	1	0	0	0	0	1	1	2	0	5	0	3
130886103	2018	0	60	0	3	3	3	0	0	0	0	0	1	1	2	1	5	1	3
130887101	2014	0	50	0	3	3	4	0	0	0	0	0	1	1	1	0	4	0	3
130887101	2018	1	54	0	4	4	4	0	0	0	0	0	0	1	1	0	4	0	3
130889101	2014	0	48	0	3	3	4	1	0	0	0	0	1	1	0	1	5	0	3
130889101	2018	0	52	0	1	3	3	0	0	0	0	0	1	1	0	1	5	0	3
130890104	2014	0	45	0	2	4	5	0	0	0	0	0	1	1	0	1	5	0	2
130890104	2018	0	49	0	1	3	4	0	0	0	0	0	1	1	0	1	3	0	3
130893103	2014	0	55	0	3	1	2	0	0	0	0	0	1	0	0	0	2	0	2
130893103	2018	0	59	0	5	3	2	1	1	0	0	0	1	0	0	0	3	0	2
130896102	2014	0	47	0	2	3	3	0	0	0	0	0	1	1	1	0	5	0	3
130896102	2018	0	51	0	2	4	4	0	0	0	0	0	1	1	1	1	4	0	4
130900101	2014	0	51	0	2	3	3	1	1	0	0	0	1	1	0	0	4	0	3
130900101	2018	0	55	0	5	3	4	1	0	0	0	0	1	1	0	0	3	0	3
130901101	2014	0	49	0	3	3	3	0	1	0	0	0	1	1	1	0	4	0	3
130901101	2018	0	53	0	3	2	3	0	1	0	0	0	1	1	1	1	4	0	3
130902101	2014	0	49	0	4	2	3	1	1	1	0	0	1	1	0	0	5	0	4
130902101	2018	0	53	0	3	2	5	0	0	0	0	0	1	1	0	1	3	0	3
130903102	2014	0	59	0	3	2	5	0	0	0	0	0	1	1	0	0	4	0	2
130903102	2018	0	63	0	3	3	4	0	0	0	0	0	1	1	0	0	4	1	2
130905105	2014	1	46	0	3	3	3	0	0	0	0	0	1	1	0	0	5	0	2
130905105	2018	1	50	0	4	2	3	0	0	0	0	0	0	1	0	0	5	0	2
130906103	2014	1	46	0	3	3	4	0	0	0	0	0	1	1	1	1	5	0	3
130906103	2018	0	50	0	3	3	4	0	0	0	0	0	1	1	1	1	3	0	2
130911101	2014	0	56	0	1	3	2	0	0	0	0	0	1	0	3	1	5	0	3
130911101	2018	0	60	0	1	5	5	0	0	0	0	0	0	0	0	1	5	1	3
130912102	2014	0	61	0	3	3	3	0	0	1	0	0	1	1	3	1	5	1	3
130912102	2018	0	65	0	5	1	1	1	1	1	0	0	1	1	0	1	5	1	4
130917102	2014	0	54	0	3	2	3	0	0	1	0	0	1	1	0	1	4	0	3
130917102	2018	0	61	0	3	3	4	0	0	0	0	0	1	1	0	1	3	1	3
130919102	2014	0	65	0	5	1	4	0	1	0	0	0	0	1	0	0	5	1	3
130919102	2018	0	69	0	3	5	5	1	0	0	0	0	0	1	0	0	3	1	2
130923101	2014	0	54	0	3	2	3	0	0	0	0	0	1	1	0	0	4	0	3
130923101	2018	0	58	0	3	3	3	0	0	0	0	0	1	1	0	0	4	0	3
130925101	2014	0	46	0	3	1	3	0	0	1	0	0	1	1	0	1	5	0	2
130925101	2018	0	50	0	3	2	3	1	0	0	0	0	1	1	0	1	5	0	2
130928102	2014	0	55	0	5	1	3	1	1	1	0	0	0	1	0	1	5	0	3
130928102	2018	0	59	0	3	3	4	0	0	0	0	0	1	1	0	1	3	0	3
130933102	2014	0	46	0	1	3	3	0	0	0	0	0	1	1	1	0	5	0	2
130933102	2018	0	50	0	1	4	4	0	0	0	0	0	1	1	1	0	5	0	2
130936101	2014	0	61	0	2	4	4	0	0	0	0	0	1	1	3	1	5	1	4
130936101	2018	0	65	0	1	3	4	0	0	0	0	0	0	1	0	1	5	1	3
130937432	2014	0	66	0	1	3	3	0	0	0	0	0	1	1	3	0	3	1	2
130937432	2018	0	70	0	2	3	3	0	0	0	0	0	1	1	0	0	3	1	2
130938532	2014	0	56	0	1	1	1	0	0	0	0	0	1	1	3	0	4	0	2
130938532	2018	0	60	0	5	2	3	0	0	1	0	0	1	1	0	0	3	1	2
130939104	2014	0	45	0	2	1	2	0	0	0	0	0	1	1	0	0	4	0	1
130939104	2018	0	49	0	2	3	3	0	1	0	0	0	1	1	0	0	4	0	1
130940101	2014	0	51	0	3	5	5	1	0	0	0	0	1	1	0	0	5	0	4
130940101	2018	0	55	0	2	3	3	0	0	0	0	0	1	1	0	0	3	0	2
140001101	2014	0	49	0	3	4	4	1	0	1	0	0	0	1	1	0	4	0	3
140001101	2018	0	53	0	2	3	3	0	0	0	0	0	1	1	1	0	4	0	3
140002101	2014	0	49	0	3	2	2	1	0	1	0	0	0	1	1	0	4	0	2
140002101	2018	0	53	0	3	2	2	0	0	0	0	0	1	1	1	0	3	0	2
140003101	2014	0	46	0	1	1	1	0	0	0	0	0	1	1	0	1	5	0	2
140003101	2018	0	50	0	3	3	1	0	0	0	0	0	0	1	0	1	5	0	2
140004101	2014	0	49	0	4	2	4	0	1	0	0	0	1	1	1	0	3	0	2
140004101	2018	0	53	0	5	2	4	1	1	0	0	0	1	1	1	0	5	0	2
140007103	2014	0	59	0	3	1	3	1	0	0	0	0	0	1	1	1	5	0	1
140007103	2018	0	63	0	3	5	5	0	0	0	0	0	0	1	1	1	5	1	1
140008102	2014	0	61	0	5	2	2	1	0	0	0	0	0	1	0	1	3	1	3
140008102	2018	0	65	0	5	1	1	1	1	0	0	1	0	1	0	1	5	1	3
140009101	2014	0	58	0	1	5	5	0	1	0	0	0	1	1	1	0	5	0	2
140009101	2018	0	62	0	3	4	4	0	1	0	0	0	1	1	1	0	4	1	2
140013101	2014	0	53	0	2	2	3	0	0	0	0	0	0	1	1	0	5	0	2
140013101	2018	0	57	0	3	1	2	0	0	0	0	0	1	1	1	1	5	0	2
140015101	2014	0	51	0	3	3	3	1	0	0	0	0	1	1	1	1	5	0	3
140015101	2018	0	55	0	3	2	2	0	0	0	0	0	1	1	1	0	3	0	2
140018103	2014	0	55	0	3	3	3	0	0	0	0	0	1	1	0	0	4	0	2
140018103	2018	0	59	0	3	3	3	1	0	0	0	0	1	1	0	1	4	0	3
140019102	2014	0	55	0	5	2	3	1	0	0	0	0	1	1	0	0	3	0	3
140019102	2018	0	59	0	5	2	5	1	0	0	0	0	0	1	0	0	5	0	3
140021102	2014	0	53	0	2	2	3	0	0	0	0	0	1	1	2	1	4	0	3
140021102	2018	0	57	0	3	2	1	0	0	0	0	0	1	1	2	1	5	0	2
140024102	2014	0	58	0	3	1	3	1	0	0	0	0	0	1	1	1	4	0	2
140024102	2018	0	62	0	3	3	3	0	0	0	0	0	0	1	1	0	4	1	3
140027102	2014	0	61	0	3	3	4	0	0	0	0	0	1	1	0	1	5	1	4
140027102	2018	0	65	0	3	3	4	0	0	0	0	0	1	1	0	1	4	1	4
140036101	2014	0	46	0	1	3	4	0	0	0	0	0	1	1	1	1	4	0	3
140036101	2018	0	50	0	3	5	3	0	0	0	0	0	1	1	1	0	4	0	3
140058101	2014	1	58	0	3	3	3	1	0	0	0	0	1	1	2	0	5	0	2
140058101	2018	1	62	0	3	4	4	0	1	0	0	0	0	1	2	1	4	1	2
140093102	2014	0	51	0	4	3	3	1	0	0	0	0	1	1	0	0	3	0	2
140093102	2018	0	55	0	4	3	3	0	0	0	0	0	1	1	0	0	4	0	2
140094101	2014	0	51	0	5	1	3	1	0	1	0	0	1	1	0	0	3	0	2
140094101	2018	0	55	0	4	3	3	1	1	0	0	0	1	1	0	1	1	0	2
140097102	2014	0	45	0	3	3	3	1	0	0	0	0	1	1	1	0	3	0	2
140097102	2018	0	49	0	3	2	2	0	0	0	0	0	1	1	1	0	1	0	2
140099102	2014	0	48	0	2	3	3	0	0	0	0	0	1	1	0	0	4	0	2
140099102	2018	0	52	0	3	3	5	0	1	1	0	0	1	1	0	1	5	0	3
140102101	2014	0	48	0	3	3	1	0	0	0	0	0	1	1	0	0	3	0	2
140102101	2018	0	52	0	3	1	3	0	0	0	0	0	1	1	0	0	5	0	2
140104102	2014	0	54	0	2	2	1	0	0	0	0	0	1	1	0	0	3	0	3
140104102	2018	0	58	0	4	2	2	1	0	0	0	0	1	1	0	0	4	0	2
140110102	2014	0	61	0	3	3	2	1	1	0	0	0	1	1	0	0	5	1	2
140110102	2018	0	65	0	4	2	2	1	1	1	0	0	0	1	0	0	4	1	2
140123101	2014	1	45	0	1	3	2	0	0	0	0	0	1	1	1	1	3	0	3
140123101	2018	1	49	0	2	3	1	1	1	0	0	0	1	1	1	0	3	0	3
140127101	2014	1	46	0	2	3	3	0	0	0	0	0	1	1	0	1	5	0	2
140127101	2018	1	50	0	2	4	1	0	0	0	0	0	1	1	0	0	4	0	2
140132102	2014	1	65	0	2	2	2	1	0	0	0	0	1	1	0	0	5	1	3
140132102	2018	1	69	0	5	3	3	1	1	0	0	0	1	1	0	0	3	1	3
140137102	2014	1	56	0	2	3	3	0	0	0	0	0	1	1	0	0	3	0	2
140137102	2018	1	60	0	1	3	4	0	0	0	0	0	1	1	0	1	4	1	2
140138102	2014	1	46	0	5	2	2	1	1	1	0	0	1	1	1	0	3	0	2
140138102	2018	1	50	0	5	3	1	1	0	1	0	0	1	1	1	0	3	0	2
140142102	2014	1	50	0	5	1	3	1	1	0	0	0	1	1	1	1	5	0	3
140142102	2018	1	54	0	5	3	3	1	1	0	0	0	1	1	1	1	5	0	3
140145102	2014	0	51	0	4	4	4	1	0	0	0	0	1	1	2	0	4	0	2
140145102	2018	0	55	0	1	4	4	0	0	0	0	0	1	1	2	1	4	0	2
140146101	2014	0	49	0	2	3	4	1	0	0	0	0	1	1	0	0	3	0	3
140146101	2018	0	53	0	5	3	3	1	1	1	0	0	1	1	0	1	3	0	3
140147101	2014	0	46	0	4	3	4	0	0	0	0	0	1	1	1	1	5	0	2
140147101	2018	0	50	0	3	2	3	0	0	0	0	0	1	1	1	1	4	0	2
140148103	2014	0	64	0	3	3	5	1	1	0	0	0	1	1	1	1	5	1	2
140148103	2018	0	68	0	1	3	5	0	1	0	0	0	1	1	1	1	5	1	3
140150102	2014	0	58	0	3	3	3	0	1	0	0	0	1	1	0	1	3	0	2
140150102	2018	0	62	0	3	4	4	0	0	0	0	0	1	1	0	1	3	1	2
140153102	2014	0	55	0	5	1	1	1	1	1	0	0	0	1	1	1	4	0	2
140153102	2018	0	59	0	5	1	2	0	0	1	0	0	1	1	1	1	2	0	3
140154101	2014	0	53	0	3	3	3	0	1	0	0	0	1	1	2	0	3	0	2
140154101	2018	0	57	0	3	3	3	0	0	0	0	0	1	1	2	1	4	0	2
140156432	2014	0	56	0	3	3	3	1	0	0	0	0	1	1	0	0	4	0	2
140156432	2018	0	60	0	3	3	4	0	0	0	0	0	1	1	0	1	5	1	1
140158102	2014	0	56	0	3	3	4	1	0	1	0	0	1	1	3	1	5	0	2
140158102	2018	0	60	0	3	5	5	1	0	1	0	0	1	1	0	1	5	1	2
140159101	2014	0	62	0	4	3	4	0	0	0	0	0	1	1	0	0	4	1	1
140159101	2018	0	66	0	3	4	5	0	1	1	0	0	1	1	0	0	5	1	1
140166102	2014	0	54	0	3	3	3	0	0	0	0	0	1	1	0	0	5	0	3
140166102	2018	0	58	0	3	3	4	0	0	0	0	0	1	1	0	1	5	0	3
140170102	2014	0	55	0	4	5	4	0	0	0	0	0	1	1	0	0	5	0	2
140170102	2018	0	59	0	5	3	4	1	0	0	0	0	1	1	0	0	3	0	3
140173103	2014	0	46	0	5	4	4	1	1	0	0	0	1	1	0	1	5	0	2
140173103	2018	0	49	0	5	1	1	1	1	1	0	0	1	1	0	1	5	0	2
140180101	2014	0	52	0	2	1	3	0	0	0	0	0	1	1	2	0	3	0	3
140180101	2018	0	56	0	3	3	3	0	0	0	0	0	1	1	2	1	4	0	3
140186102	2014	0	45	0	3	3	3	0	0	0	0	0	1	1	1	0	3	0	3
140186102	2018	0	49	0	1	3	3	0	0	0	0	0	1	1	1	1	4	0	3
140188102	2014	0	71	0	3	3	5	1	1	0	0	0	0	1	0	1	5	1	2
140188102	2018	0	75	0	4	3	3	0	0	1	0	0	0	1	0	1	4	2	3
140193102	2014	0	63	0	2	5	5	0	0	0	0	0	1	1	0	0	5	1	3
140193102	2018	0	67	0	3	5	4	1	0	0	0	0	1	1	0	0	5	1	3
140194102	2014	0	73	0	3	3	2	0	1	0	0	0	0	1	0	1	3	1	2
140194102	2018	0	77	0	3	2	3	1	0	0	0	0	0	0	0	1	3	2	3
140196102	2014	0	52	0	3	3	3	0	0	0	0	0	1	1	1	1	3	0	3
140196102	2018	0	56	0	4	3	2	0	0	1	0	0	1	1	1	0	3	0	2
140199102	2014	0	50	0	5	3	4	1	1	1	0	0	1	1	1	1	3	0	4
140199102	2018	0	54	0	5	1	5	1	0	1	0	0	0	1	1	0	2	0	4
140200102	2014	0	60	0	1	4	4	0	0	0	0	0	1	0	0	1	4	1	3
140200102	2018	0	64	0	3	3	4	0	0	0	0	0	1	0	0	1	5	1	3
140201101	2014	0	62	0	2	1	3	0	0	0	1	0	1	1	0	0	4	1	2
140201101	2018	0	66	0	5	2	3	1	0	0	1	0	1	1	0	0	3	1	2
140203103	2014	0	57	0	3	3	3	1	0	0	0	0	0	1	0	0	4	0	2
140203103	2018	0	61	0	2	2	3	0	0	0	1	0	1	1	0	0	3	1	2
140205102	2014	0	69	0	3	1	3	0	0	0	0	0	0	1	0	1	4	1	2
140205102	2018	0	73	0	3	3	3	0	1	0	1	0	0	0	0	0	4	1	2
140208101	2014	0	51	0	2	2	3	0	0	0	0	0	0	1	0	1	5	0	3
140208101	2018	0	55	0	5	3	3	0	0	0	1	0	1	1	0	0	3	0	1
140209101	2014	0	61	0	3	1	3	0	0	0	0	0	0	1	0	0	4	1	2
140209101	2018	0	65	0	5	3	4	0	0	0	0	0	0	1	0	0	4	1	2
140212102	2014	0	59	0	3	4	3	0	1	0	1	0	0	1	2	0	4	0	2
140212102	2018	0	63	0	2	4	4	0	0	0	1	0	1	1	2	1	4	1	3
140213102	2014	0	56	0	3	2	3	0	0	0	0	0	0	1	0	0	4	0	2
140213102	2018	0	60	0	5	3	4	1	1	0	0	0	0	1	0	1	5	1	3
140214101	2014	0	69	0	3	1	3	1	0	0	0	0	0	0	0	0	3	1	2
140214101	2018	0	73	0	3	2	2	1	1	0	0	0	0	0	0	1	5	1	2
140215101	2014	0	62	0	2	1	4	0	0	0	1	0	0	1	0	0	5	1	2
140215101	2018	0	66	0	3	2	3	1	1	1	1	0	0	1	0	0	5	1	2
140218102	2014	0	55	0	5	1	3	1	0	0	0	0	1	1	0	0	1	0	2
140218102	2018	0	59	0	3	3	4	1	0	1	0	0	0	1	0	0	4	0	2
140219102	2014	0	63	0	5	1	1	1	0	0	0	0	0	1	0	0	5	1	2
140219102	2018	0	67	0	3	5	3	1	0	0	0	0	0	1	0	1	4	1	2
140220102	2014	0	52	0	5	1	1	1	1	0	0	0	1	1	2	1	3	0	3
140220102	2018	0	56	0	5	3	3	0	1	1	0	0	0	1	2	1	3	0	3
140221102	2014	0	58	0	3	3	3	0	0	0	1	0	1	1	0	0	5	0	2
140221102	2018	0	62	0	1	1	1	1	0	0	1	0	1	1	0	1	5	1	3
140222102	2014	0	55	0	1	3	5	0	0	0	0	0	1	1	2	0	5	0	3
140222102	2018	0	59	0	3	3	4	0	0	0	0	0	1	1	2	1	5	0	2
140223101	2014	0	57	0	2	1	1	0	0	0	0	0	1	1	1	0	3	0	1
140223101	2018	0	61	0	3	3	2	0	0	0	0	0	1	1	1	0	4	1	1
140225101	2014	0	69	0	2	1	3	0	0	0	0	0	0	0	0	0	2	1	1
140225101	2018	0	73	0	4	3	4	0	0	0	1	0	0	0	0	1	4	1	2
140227101	2014	0	73	0	5	3	5	1	0	0	1	0	0	1	0	1	5	1	1
140227101	2018	0	77	0	3	3	3	1	1	1	1	0	0	0	0	1	3	2	1
140229101	2014	0	47	0	3	1	2	0	0	0	0	0	0	1	0	0	3	0	2
140229101	2018	0	51	0	1	2	2	0	0	0	0	0	1	1	0	0	1	0	2
140230101	2014	0	67	0	3	1	3	0	0	0	1	0	0	0	3	0	3	1	1
140230101	2018	0	71	0	3	2	3	0	0	1	0	0	0	0	0	0	3	1	3
140232101	2014	0	45	0	3	1	2	0	0	0	0	0	0	1	1	1	4	0	2
140232101	2018	0	49	0	3	3	4	0	1	0	0	0	1	1	1	1	4	0	2
140233101	2014	0	48	0	3	1	3	0	0	0	0	0	0	1	0	0	3	0	2
140233101	2018	0	52	0	5	2	3	1	0	0	0	0	0	1	0	0	4	0	2
140234101	2014	0	48	0	1	1	3	0	0	0	0	0	0	1	3	0	3	0	2
140234101	2018	0	52	0	5	2	2	0	1	0	0	0	0	1	0	0	3	0	2
140238101	2014	0	48	0	3	1	3	0	0	0	0	0	0	1	0	0	4	0	2
140238101	2018	0	52	0	5	3	3	0	1	0	0	0	0	1	0	1	4	0	4
140241102	2014	0	57	0	3	1	2	0	0	0	0	0	1	1	0	1	3	0	3
140241102	2018	0	61	0	3	2	3	1	0	0	0	0	1	1	0	0	3	1	2
140246103	2014	0	50	0	3	2	3	0	0	0	0	0	1	1	3	0	5	0	2
140246103	2018	0	54	0	3	3	3	1	0	0	0	0	1	1	0	0	3	0	3
140254101	2014	0	65	0	5	1	1	0	0	0	1	0	0	1	0	0	5	1	1
140254101	2018	0	69	0	5	1	1	1	0	0	1	0	0	1	0	1	3	1	1
140259101	2014	1	46	0	2	3	3	0	0	0	0	0	1	1	1	1	5	0	2
140259101	2018	1	50	0	5	2	2	0	0	0	0	0	1	1	1	0	3	0	2
140294102	2014	0	47	0	5	1	2	1	1	0	0	0	1	1	1	1	2	0	2
140294102	2018	0	51	0	5	3	4	1	1	0	0	0	1	1	1	0	3	0	2
140303101	2014	0	59	0	3	3	3	1	0	0	1	0	1	1	0	0	4	0	1
140303101	2018	0	63	0	5	3	5	0	0	0	1	0	1	1	0	1	5	1	2
140304105	2014	0	52	0	5	3	3	1	0	0	0	1	1	1	0	1	1	0	1
140304105	2018	0	56	0	5	4	4	0	0	0	0	0	1	1	0	1	5	0	4
140307102	2014	0	47	0	5	2	2	0	0	0	0	0	1	1	2	0	4	0	3
140307102	2018	0	51	0	3	3	3	1	0	0	0	0	1	1	2	0	4	0	3
140309102	2014	0	72	0	5	1	1	1	1	1	1	0	0	0	0	1	3	1	1
140309102	2018	0	76	0	5	4	4	1	0	0	1	0	1	0	0	0	5	2	2
140321102	2014	0	45	0	3	3	3	1	0	0	0	0	1	1	0	0	3	0	3
140321102	2018	0	49	0	5	3	5	1	1	0	0	0	1	1	0	1	3	0	3
140322102	2014	0	59	0	3	3	3	0	0	0	0	0	1	1	0	1	3	0	4
140322102	2018	0	63	0	3	2	4	0	0	0	0	0	1	1	0	0	5	1	4
140323102	2014	0	45	0	2	3	3	1	0	0	0	0	1	1	1	0	2	0	2
140323102	2018	0	49	0	3	3	3	1	0	0	0	0	1	1	1	1	2	0	2
140325102	2014	0	49	0	3	3	2	1	1	0	0	0	1	1	2	1	5	0	4
140325102	2018	0	53	0	3	4	4	0	1	0	0	0	1	1	2	0	4	0	4
140326102	2014	0	63	0	3	3	3	0	0	0	0	0	1	1	0	0	4	1	3
140326102	2018	0	67	0	3	1	4	1	0	0	0	0	0	0	0	0	5	1	2
140329101	2014	0	47	0	3	3	3	0	0	0	0	0	1	0	1	1	5	0	2
140329101	2018	0	51	0	3	3	4	0	0	0	0	0	1	1	1	1	5	0	3
140330103	2014	0	59	0	5	4	3	1	0	0	0	0	1	1	0	0	4	0	2
140330103	2018	0	63	0	5	1	1	1	1	1	0	0	0	1	0	0	3	1	2
140334102	2014	0	46	0	3	2	2	0	0	0	0	0	1	1	0	0	3	0	2
140334102	2018	0	50	0	3	3	3	0	0	0	0	0	1	1	0	1	3	0	2
140338102	2014	0	52	0	1	5	5	0	0	0	0	0	1	1	0	0	5	0	2
140338102	2018	0	56	0	1	5	5	0	0	0	0	0	1	1	0	1	5	0	2
140343102	2014	0	52	0	2	1	1	0	0	0	0	0	1	1	1	0	3	0	3
140343102	2018	0	56	0	1	3	4	0	0	0	0	0	1	1	1	1	3	0	3
140344102	2014	0	50	0	5	2	3	1	1	0	0	0	1	1	1	0	3	0	3
140344102	2018	0	54	0	3	2	3	0	0	0	0	0	1	1	1	1	3	0	2
140350102	2014	0	55	0	3	3	3	0	0	0	0	0	1	1	0	0	4	0	3
140350102	2018	0	59	0	3	3	3	0	0	0	0	0	1	1	0	0	3	0	3
140351101	2014	0	50	0	3	3	4	0	0	1	0	0	1	1	0	0	5	0	2
140351101	2018	0	54	0	3	3	2	0	0	0	0	0	1	1	0	0	4	0	3
140353101	2014	0	54	0	5	3	4	1	1	1	0	0	1	1	0	1	3	0	4
140353101	2018	0	58	0	5	3	4	0	0	1	0	0	0	1	0	1	3	0	4
140355101	2014	0	48	0	3	1	1	0	1	0	0	0	0	1	0	1	3	0	3
140355101	2018	0	52	0	3	3	3	0	0	0	0	0	1	1	0	0	3	0	3
140356101	2014	0	57	0	3	2	2	0	0	0	0	0	1	1	0	0	3	0	2
140356101	2018	0	61	0	3	2	3	1	1	0	0	0	1	1	0	0	3	1	2
140358101	2014	0	59	0	3	5	5	1	0	0	0	0	0	1	1	1	5	0	2
140358101	2018	0	63	0	3	3	3	0	0	0	0	0	1	1	1	1	5	1	3
140360103	2014	0	55	0	5	1	4	1	0	0	0	0	0	1	0	0	3	0	1
140360103	2018	0	59	0	4	2	2	1	1	0	0	0	0	1	0	0	2	0	1
140361102	2014	0	58	0	3	2	4	0	0	0	0	0	1	1	0	1	5	0	3
140361102	2018	0	62	0	3	1	2	0	0	0	0	0	1	1	0	1	4	1	2
140363101	2014	0	68	0	5	2	3	1	1	1	0	0	0	1	0	0	5	1	2
140363101	2018	0	72	0	3	4	3	0	1	1	0	0	0	1	0	1	3	1	4
140365102	2014	0	58	0	3	3	3	0	0	0	0	0	1	1	0	1	3	0	2
140365102	2018	0	62	0	4	3	4	1	0	0	0	0	1	1	0	0	3	1	1
140368101	2014	0	59	0	3	3	3	0	0	0	0	0	1	1	1	0	5	0	2
140368101	2018	0	63	0	3	3	3	0	0	0	0	0	1	1	1	1	4	1	2
140370101	2014	0	48	0	4	1	4	1	1	0	0	0	1	1	1	1	5	0	2
140370101	2018	1	52	0	3	3	3	0	0	0	0	0	0	1	1	1	5	0	2
140375102	2014	0	61	0	3	3	3	0	0	0	0	0	0	1	0	0	5	1	2
140375102	2018	0	65	0	3	2	3	0	0	0	0	0	0	1	0	0	5	1	2
140376101	2014	0	57	0	5	1	3	1	1	0	0	0	1	1	0	0	5	0	4
140376101	2018	0	61	0	5	5	3	1	0	0	0	0	0	1	0	0	4	1	3
140386101	2014	1	50	0	3	4	4	0	0	0	0	0	1	1	3	1	4	0	2
140386101	2018	1	54	0	3	2	2	1	0	0	0	0	1	1	3	1	4	0	2
140388101	2014	1	48	0	3	1	3	0	0	0	0	0	1	1	3	1	3	0	2
140388101	2018	1	52	0	3	3	3	0	0	0	0	0	1	1	3	1	4	0	3
140391105	2014	1	48	0	2	3	3	0	0	0	0	0	0	1	2	0	3	0	3
140391105	2018	1	52	0	3	2	3	0	0	0	0	0	1	1	2	1	3	0	3
140393102	2014	1	48	0	2	3	3	0	0	0	0	0	1	1	1	0	3	0	3
140393102	2018	1	52	0	4	3	3	1	0	0	0	0	1	1	1	1	4	0	3
140394101	2014	1	59	0	2	3	2	0	0	0	0	0	0	1	0	0	4	0	3
140394101	2018	1	63	0	3	3	2	1	1	0	0	0	0	1	0	1	3	1	4
140400101	2014	1	51	0	3	4	3	0	0	0	0	0	1	0	2	1	4	0	3
140400101	2018	1	55	0	2	3	3	0	0	0	0	0	0	0	2	1	4	0	2
140408101	2014	1	50	0	2	4	1	0	0	0	0	0	0	1	1	0	4	0	3
140408101	2018	1	54	0	2	2	4	0	0	0	0	0	1	1	1	0	5	0	3
140412102	2014	1	67	0	5	3	3	0	0	0	0	0	0	1	1	1	3	1	3
140412102	2018	1	71	0	3	5	3	1	0	0	0	0	0	1	1	1	4	1	3
140427101	2014	1	45	0	2	3	3	0	0	0	0	0	1	1	3	1	4	0	2
140427101	2018	1	49	0	4	3	2	0	1	0	0	0	1	1	3	0	4	0	2
140444102	2014	1	49	0	3	2	3	0	0	0	0	0	0	1	2	1	4	0	4
140444102	2018	1	53	0	3	3	3	0	0	0	0	0	0	1	2	1	4	0	3
140479101	2014	1	59	0	2	2	3	0	0	0	0	0	0	1	1	0	4	0	2
140479101	2018	1	63	0	1	2	5	1	0	0	0	0	0	1	1	1	5	1	2
140481101	2014	1	51	0	3	3	2	0	0	0	0	0	0	0	1	0	3	0	2
140481101	2018	1	55	0	4	1	1	0	0	0	0	0	0	0	1	0	5	0	2
140487101	2014	1	68	0	3	1	3	0	0	0	0	0	0	1	1	1	3	1	2
140487101	2018	1	72	0	2	2	3	0	0	0	0	0	0	1	1	1	5	1	3
140488101	2014	1	63	0	4	4	3	0	0	0	0	0	0	1	2	0	3	1	3
140488101	2018	1	67	0	5	3	3	0	0	0	0	0	0	0	2	1	4	1	4
140494101	2014	1	49	0	4	3	3	0	0	0	0	0	1	0	1	0	3	0	3
140494101	2018	1	53	0	3	3	4	0	0	0	0	0	0	0	1	0	5	0	3
140496102	2014	1	68	0	3	3	3	0	0	1	0	0	0	1	1	1	3	1	2
140496102	2018	1	72	0	3	3	3	0	0	0	0	0	0	1	1	1	5	1	2
140499102	2014	1	50	0	2	4	3	0	0	0	0	0	0	1	0	0	3	0	3
140499102	2018	1	54	0	2	3	5	0	0	0	0	0	0	1	0	1	3	0	4
140511102	2014	1	62	0	3	3	4	0	0	0	0	0	0	1	0	1	3	1	2
140511102	2018	1	66	0	5	3	1	1	0	0	0	0	0	1	0	1	3	1	1
140513101	2014	0	60	0	5	3	3	1	1	0	0	0	0	1	0	0	4	1	3
140513101	2018	0	64	0	3	5	5	1	0	0	0	0	1	1	0	0	3	1	4
140519102	2014	0	56	0	3	3	2	0	1	0	0	0	1	1	0	1	4	0	2
140519102	2018	0	60	0	2	3	2	0	1	0	0	0	1	1	0	1	4	1	2
140523101	2014	0	66	0	5	3	3	1	0	0	0	0	0	1	0	1	4	1	3
140523101	2018	0	70	0	5	4	5	1	0	1	0	0	0	1	0	0	5	1	2
140529102	2014	0	63	0	1	3	3	1	0	0	0	0	1	1	1	1	4	1	2
140529102	2018	0	67	0	2	3	3	0	0	0	0	0	1	1	1	1	5	1	2
140533102	2014	0	47	0	1	3	3	0	0	0	0	0	1	1	0	1	4	0	3
140533102	2018	0	51	0	3	4	5	1	1	0	0	0	1	1	0	1	5	0	3
140534101	2014	0	59	0	5	2	2	1	1	1	0	0	1	1	0	1	2	0	3
140534101	2018	0	63	0	5	3	3	1	1	0	0	0	1	1	0	1	5	1	3
140536101	2014	0	58	0	3	2	4	1	0	0	0	0	1	1	1	0	3	0	2
140536101	2018	0	62	0	3	2	3	1	1	0	0	0	1	1	1	1	1	1	2
140538102	2014	0	59	0	5	3	4	1	0	0	0	0	1	1	0	1	4	0	2
140538102	2018	0	63	0	3	5	5	1	1	0	0	0	1	1	0	1	5	1	2
140542101	2014	0	47	0	3	3	3	1	0	0	1	0	1	1	1	1	4	0	3
140542101	2018	0	51	0	3	2	2	0	0	0	1	0	1	1	1	1	3	0	2
140543103	2014	0	51	0	5	1	1	1	1	0	0	0	0	1	0	1	5	0	2
140543103	2018	0	55	0	3	5	5	1	1	0	0	0	0	1	0	1	3	0	2
140549101	2014	0	48	0	4	3	4	0	0	0	0	0	1	1	0	1	4	0	2
140549101	2018	0	52	0	1	2	5	0	0	0	0	0	0	1	0	1	4	0	2
140556101	2014	0	54	0	3	3	2	0	0	0	0	0	1	1	2	1	5	0	2
140556101	2018	0	58	0	3	3	2	0	0	0	0	0	0	1	2	1	5	0	2
140563101	2014	0	70	0	1	3	3	0	0	0	0	0	0	1	0	0	5	1	2
140563101	2018	0	74	0	2	5	5	0	0	0	0	0	0	1	0	1	5	1	2
140568101	2014	0	56	0	1	3	5	1	1	0	0	0	1	1	0	1	5	0	1
140568101	2018	1	60	0	3	2	2	1	0	0	0	0	0	1	0	1	4	1	4
140569102	2014	0	68	0	2	1	3	0	0	1	0	0	0	0	0	0	1	1	2
140569102	2018	0	72	0	3	3	2	0	1	0	0	0	1	0	0	1	4	1	2
140576102	2014	0	57	0	3	1	3	1	0	0	0	0	0	0	0	0	1	0	2
140576102	2018	0	61	0	5	2	4	1	1	0	0	0	0	0	0	1	2	1	2
140579101	2014	0	52	0	2	1	3	1	0	0	0	0	0	1	2	0	5	0	2
140579101	2018	0	56	0	5	4	3	1	0	0	0	0	0	1	2	0	3	0	2
140580102	2014	0	59	0	5	3	3	1	0	1	0	0	0	1	0	0	5	0	2
140580102	2018	0	63	0	5	3	3	1	0	1	0	0	0	1	0	0	5	1	3
140583101	2014	0	50	0	2	1	3	0	0	0	0	0	0	1	3	0	5	0	2
140583101	2018	0	54	0	5	3	1	1	1	0	0	0	0	1	0	0	5	0	1
140585102	2014	0	47	0	3	1	1	0	0	0	0	0	1	1	3	0	3	0	2
140585102	2018	0	51	0	3	1	5	0	0	1	0	0	0	1	0	0	5	0	3
140586101	2014	0	54	0	3	3	3	0	0	1	0	0	1	1	1	0	3	0	2
140586101	2018	0	58	0	5	2	5	0	1	0	0	0	1	1	1	0	3	0	2
140591102	2014	0	59	0	3	2	3	0	0	0	0	0	0	1	0	0	2	0	2
140591102	2018	0	63	0	1	5	5	1	0	0	1	0	1	1	0	0	5	1	2
140592102	2014	0	53	0	4	2	3	1	1	0	0	0	0	1	0	1	5	0	1
140592102	2018	0	57	0	5	1	5	0	0	0	0	0	1	0	0	0	1	0	1
140593102	2014	0	53	0	4	3	3	0	0	0	0	0	1	1	0	0	3	0	2
140593102	2018	0	57	0	3	3	1	1	0	0	0	0	0	1	0	1	3	0	4
140598101	2014	1	62	0	3	3	3	1	0	0	0	0	0	1	2	1	4	1	3
140598101	2018	1	66	0	5	3	3	1	0	0	0	0	0	1	2	0	4	1	3
140607102	2014	1	60	0	5	3	2	1	1	0	0	0	1	1	0	1	4	1	4
140607102	2018	1	64	0	5	3	3	1	0	0	0	0	1	1	0	1	4	1	4
140625102	2014	0	60	0	5	1	2	1	0	0	0	0	1	1	0	0	2	1	3
140625102	2018	0	64	0	5	3	2	1	1	0	0	0	0	1	0	0	3	1	3
140628102	2014	0	62	0	2	3	3	0	0	0	0	0	1	1	0	0	3	1	3
140628102	2018	0	66	0	3	3	3	0	1	0	0	0	1	1	0	1	5	1	2
140633101	2014	0	48	0	3	2	3	0	0	0	0	0	1	1	2	1	4	0	2
140633101	2018	0	52	0	1	1	2	0	0	0	0	0	1	1	2	0	4	0	2
140635102	2014	0	58	0	2	2	3	0	0	0	0	0	1	1	1	0	3	0	3
140635102	2018	0	62	0	3	1	5	0	0	0	0	0	1	0	1	0	4	1	2
140640104	2014	0	61	0	3	2	3	0	0	0	0	0	1	1	0	1	5	1	3
140640104	2018	0	65	0	5	2	4	1	1	0	0	0	0	1	0	0	5	1	3
140641101	2014	0	54	0	2	5	5	1	0	0	0	0	1	1	0	1	5	0	3
140641101	2018	0	58	0	1	1	3	0	0	0	0	0	1	1	0	1	5	0	3
140643101	2014	0	46	0	3	3	4	0	0	0	0	0	1	0	1	1	3	0	3
140643101	2018	0	50	0	3	2	3	0	1	1	0	0	1	0	1	1	4	0	3
140644101	2014	0	50	0	1	3	5	0	0	0	0	0	1	1	1	1	5	0	3
140644101	2018	0	54	0	1	3	3	0	0	0	0	0	1	1	1	1	5	0	3
140646102	2014	0	49	0	2	3	3	0	0	0	0	0	1	1	0	0	3	0	2
140646102	2018	0	53	0	5	3	1	1	1	0	0	0	1	1	0	0	3	0	2
140651102	2014	0	51	0	4	2	3	0	0	0	0	0	1	1	1	0	4	0	2
140651102	2018	0	55	0	4	3	2	0	0	0	0	0	1	1	1	0	4	0	3
140653101	2014	0	69	0	5	1	1	1	1	0	0	0	0	0	0	1	3	1	4
140653101	2018	0	73	0	5	1	1	1	0	0	0	0	0	0	0	1	3	1	4
140656102	2014	0	47	0	1	3	4	0	0	0	0	0	1	1	1	0	5	0	2
140656102	2018	0	51	0	3	3	3	1	0	0	0	0	1	0	1	1	3	0	2
140659102	2014	0	63	0	5	3	3	1	1	0	0	0	0	1	0	1	5	1	1
140659102	2018	0	67	0	2	3	4	0	0	0	0	0	1	1	0	1	5	1	1
140659104	2014	0	48	0	2	3	4	0	0	0	0	0	1	1	3	0	4	0	2
140659104	2018	0	52	0	3	2	3	0	0	0	0	0	1	1	3	1	5	0	2
140661102	2014	0	59	0	5	4	4	1	1	0	0	0	1	1	0	0	3	0	4
140661102	2018	0	63	0	3	3	4	1	0	0	0	0	1	1	0	1	4	1	4
140664102	2014	0	68	0	2	5	5	0	1	0	0	0	0	1	0	1	5	1	2
140664102	2018	0	72	0	3	5	1	0	0	0	0	0	1	1	0	1	5	1	2
140666102	2014	0	58	0	5	4	3	1	1	1	0	0	1	0	0	0	4	0	3
140666102	2018	0	62	0	3	3	3	1	1	0	0	0	1	1	0	0	3	1	2
140677102	2014	0	52	0	2	3	4	0	0	0	0	0	1	1	1	0	3	0	2
140677102	2018	0	56	0	3	1	3	0	0	0	0	0	1	1	1	0	4	0	2
140678101	2014	0	64	0	5	2	4	0	1	0	0	0	0	0	0	0	4	1	2
140678101	2018	0	68	0	5	3	4	1	1	0	0	0	1	0	0	1	4	1	1
140688101	2014	1	48	0	5	1	4	1	0	0	0	0	0	1	2	0	3	0	2
140688101	2018	1	52	0	5	2	3	1	0	0	0	0	0	1	2	1	2	0	2
140691101	2014	1	57	0	3	3	3	0	0	1	0	0	0	1	2	0	4	0	3
140691101	2018	1	61	0	4	3	3	0	0	0	0	0	0	1	2	0	4	1	3
140693102	2014	1	64	0	3	1	3	0	0	0	0	0	0	1	0	1	5	1	3
140693102	2018	1	68	0	3	1	3	0	1	0	0	0	0	1	0	0	5	1	3
140694102	2014	1	47	0	3	3	3	0	0	0	0	0	1	1	1	1	5	0	2
140694102	2018	1	51	0	3	1	5	0	0	0	0	0	1	1	1	0	3	0	2
140713101	2014	1	56	0	1	1	3	0	0	0	0	0	0	1	1	1	5	0	2
140713101	2018	1	60	0	3	2	2	1	0	0	0	0	1	0	1	0	3	1	1
140715102	2014	1	50	0	1	1	3	0	0	0	0	0	1	1	0	1	4	0	1
140715102	2018	1	54	0	1	2	3	0	0	0	0	0	1	1	0	0	3	0	1
140718101	2014	1	78	0	2	3	4	0	0	0	1	0	0	1	0	1	5	2	3
140718101	2018	1	82	0	5	1	5	0	0	0	1	0	0	0	0	0	5	2	2
140724101	2014	1	59	0	2	3	5	0	0	0	1	0	1	1	0	1	4	0	2
140724101	2018	1	63	0	3	3	3	0	0	0	1	0	1	1	0	0	4	1	1
140727103	2014	1	50	0	4	1	3	0	0	0	0	0	1	1	0	0	1	0	3
140727103	2018	1	54	0	3	4	4	1	0	1	0	0	1	1	0	1	3	0	4
140729102	2014	1	46	0	1	2	2	0	0	0	0	0	0	1	0	1	4	0	3
140729102	2018	1	50	0	1	5	5	0	0	0	0	0	1	1	0	1	4	0	3
140730102	2014	1	63	0	2	1	3	0	0	0	0	0	0	1	0	1	5	1	2
140730102	2018	1	67	0	1	4	5	1	0	0	0	0	1	1	0	0	5	1	2
140732101	2014	1	48	0	2	1	3	0	0	0	0	0	0	1	0	0	4	0	2
140732101	2018	1	52	0	1	1	5	0	0	0	0	0	1	1	0	0	5	0	3
140733102	2014	1	65	0	3	3	4	0	1	0	0	0	0	1	0	0	5	1	3
140733102	2018	1	69	0	5	5	4	1	0	1	0	0	0	1	0	1	2	1	3
140743102	2014	0	61	0	3	3	3	0	0	0	0	0	1	1	0	0	5	1	3
140743102	2018	0	65	0	1	2	2	0	0	0	0	0	1	1	0	0	4	1	3
140744101	2014	0	46	0	3	3	3	0	0	0	0	0	1	1	1	0	4	0	2
140744101	2018	0	50	0	3	3	3	0	0	0	0	0	1	1	1	0	3	0	2
140746102	2014	0	74	0	3	3	3	0	1	0	0	0	0	1	0	0	4	1	4
140746102	2018	0	78	0	5	3	3	1	1	0	0	0	0	1	0	0	5	2	4
140748103	2014	0	63	0	1	4	4	0	0	0	0	0	1	1	0	1	4	1	2
140748103	2018	0	67	0	1	5	3	0	0	0	0	0	1	0	0	0	3	1	2
140749102	2014	0	53	0	3	3	3	0	1	0	0	0	1	1	1	1	2	0	2
140749102	2018	0	57	0	3	4	4	0	1	0	0	0	1	1	1	0	4	0	4
140755102	2014	0	61	0	2	5	5	0	0	0	0	0	1	0	0	1	5	1	2
140755102	2018	0	65	0	3	5	5	0	0	0	0	0	0	0	0	1	5	1	2
140757101	2014	0	45	0	3	3	3	0	0	0	0	0	1	1	1	1	3	0	3
140757101	2018	0	49	0	3	3	3	0	0	0	0	0	1	1	1	0	3	0	3
140760101	2014	0	49	0	2	3	3	0	0	0	0	0	1	1	1	1	3	0	3
140760101	2018	0	53	0	3	3	3	1	1	0	0	0	1	1	1	1	4	0	3
140761101	2014	0	46	0	4	1	3	1	0	0	0	0	0	1	1	1	5	0	2
140761101	2018	0	50	0	3	3	3	0	0	0	0	0	1	1	1	1	4	0	3
140762102	2014	0	49	0	3	3	5	0	0	0	0	0	1	1	1	1	3	0	3
140762102	2018	0	53	0	2	5	5	0	0	0	0	0	1	1	1	0	4	0	3
140764102	2014	0	45	0	3	3	5	0	0	0	0	0	1	1	1	0	5	0	3
140764102	2018	0	49	0	3	2	3	0	1	0	0	0	1	1	1	0	4	0	3
140766103	2014	0	53	0	3	3	3	1	1	1	0	0	1	1	1	0	3	0	2
140766103	2018	0	57	0	3	3	3	1	0	1	0	0	1	1	1	0	3	0	2
140768102	2014	0	55	0	2	2	3	0	0	0	0	0	1	1	0	0	3	0	2
140768102	2018	0	59	0	1	3	3	1	1	0	0	0	1	1	0	1	4	0	4
140771102	2014	1	59	0	4	3	3	1	0	0	0	0	1	1	0	1	3	0	2
140771102	2018	1	63	0	5	3	3	1	0	0	0	0	1	1	0	0	1	1	2
140779102	2014	1	61	0	5	2	3	1	1	1	0	0	1	1	1	1	2	1	2
140779102	2018	1	65	0	5	3	3	1	1	1	0	0	1	0	1	0	3	1	2
140780102	2014	1	60	0	5	3	3	1	0	1	0	0	1	1	0	1	4	1	2
140780102	2018	1	64	0	3	3	3	0	0	1	0	0	0	1	0	0	4	1	2
140785102	2014	1	58	0	4	3	5	1	0	0	0	0	1	1	0	1	5	0	3
140785102	2018	1	62	0	3	5	5	1	1	1	0	0	1	1	0	0	5	1	3
140794102	2014	1	67	0	3	5	5	0	0	1	0	0	1	1	0	1	5	1	3
140794102	2018	1	71	0	5	5	5	1	0	0	0	0	0	1	0	1	5	1	3
140796102	2014	1	51	0	3	3	3	0	1	0	0	0	1	1	1	0	4	0	3
140796102	2018	1	55	0	3	3	3	0	1	0	0	0	1	1	1	0	4	0	3
140853102	2014	1	61	0	3	2	2	1	0	0	0	1	1	1	0	0	4	1	2
140853102	2018	1	65	0	5	5	5	0	0	0	0	0	1	1	0	0	4	1	2
182411501	2014	1	45	0	3	1	2	0	0	0	0	0	0	1	1	0	4	0	2
182411501	2018	1	49	0	3	3	2	0	0	0	0	0	0	1	1	0	4	0	3
210012103	2014	1	62	0	4	3	3	1	0	0	0	0	0	1	1	1	4	1	2
210012103	2018	1	66	0	3	3	3	1	1	0	0	0	0	1	1	1	4	1	2
210014101	2014	1	55	0	4	3	3	0	0	0	0	0	0	0	2	1	3	0	3
210014101	2018	1	59	0	3	3	3	0	0	0	0	0	0	0	2	1	3	0	2
210019101	2014	1	52	0	5	1	1	0	0	0	1	0	0	0	1	1	3	0	4
210019101	2018	1	56	0	3	1	2	1	0	0	1	0	0	0	1	1	5	0	3
210021102	2014	1	54	0	2	3	3	0	0	0	0	0	1	1	3	1	4	0	3
210021102	2018	1	58	0	3	3	3	1	0	0	0	0	0	1	3	1	4	0	4
210039101	2014	1	57	0	3	1	1	1	1	0	0	0	1	1	2	1	5	0	4
210039101	2018	1	61	0	3	2	2	0	0	0	0	0	0	1	2	1	4	1	4
210045101	2014	1	52	0	5	1	1	1	0	0	0	0	1	1	2	0	1	0	2
210045101	2018	1	56	0	3	3	1	1	0	0	0	0	1	1	2	1	3	0	3
210046102	2014	1	48	0	3	3	3	0	0	0	0	0	1	1	3	1	4	0	1
210046102	2018	1	52	0	3	3	4	0	0	0	0	0	1	1	3	1	5	0	1
210047101	2014	1	54	0	2	4	3	0	0	0	0	0	1	1	1	1	4	0	2
210047101	2018	1	58	0	3	4	3	0	0	0	0	0	1	1	1	1	4	0	2
210063101	2014	1	45	0	4	2	3	1	0	0	0	0	1	0	3	1	2	0	3
210063101	2018	1	49	0	5	4	3	1	1	0	0	0	1	0	3	1	2	0	3
210068101	2014	0	49	0	2	1	3	1	0	0	0	0	1	1	1	0	5	0	3
210068101	2018	0	53	0	2	4	4	0	1	0	0	0	1	1	1	1	5	0	3
210079102	2014	0	54	0	5	1	3	1	0	0	0	0	0	1	0	1	3	0	2
210079102	2018	0	58	0	5	3	4	1	1	1	0	0	1	1	0	0	2	0	2
210083101	2014	0	58	0	5	3	3	1	1	0	0	0	1	1	1	0	3	0	2
210083101	2018	0	62	0	3	3	2	0	1	0	0	0	1	1	1	1	4	1	3
210090501	2014	0	54	0	2	3	3	0	0	0	0	0	1	1	0	0	3	0	3
210090501	2018	0	58	0	3	4	3	1	0	0	0	0	1	1	0	1	5	0	3
210091101	2014	0	47	0	2	2	3	0	0	0	0	0	1	1	0	0	5	0	4
210091101	2018	0	51	0	2	3	3	0	0	0	0	0	1	1	0	0	5	0	4
210095102	2014	0	45	0	2	4	5	0	0	0	0	0	1	1	0	0	5	0	2
210095102	2018	0	49	0	1	5	5	0	0	0	0	0	1	1	0	1	5	0	3
210097104	2014	0	50	0	5	1	3	0	1	1	0	0	0	1	0	0	4	0	4
210097104	2018	0	54	0	5	1	2	0	0	0	0	0	1	1	0	1	3	0	3
210098101	2014	0	60	0	5	1	3	1	0	0	1	0	0	1	1	0	4	1	2
210098101	2018	0	64	0	5	5	5	1	0	1	1	0	0	1	1	0	5	1	2
210099102	2014	0	49	0	5	3	3	1	1	0	0	0	1	1	0	0	5	0	4
210099102	2018	0	53	0	3	5	5	0	0	0	0	0	1	1	0	1	5	0	4
210101101	2014	0	60	0	5	1	3	1	0	0	0	0	1	1	0	0	3	1	2
210101101	2018	0	64	0	5	5	5	1	1	1	0	0	1	1	0	1	2	1	2
210104102	2014	0	59	0	5	1	2	0	0	0	0	0	1	1	0	0	1	0	2
210104102	2018	0	63	0	4	5	1	1	0	0	0	0	1	1	0	1	5	1	2
210105102	2014	0	62	0	2	3	3	0	0	0	0	0	1	1	0	0	4	1	2
210105102	2018	0	66	0	1	5	1	1	0	0	0	0	1	1	0	0	5	1	2
210110103	2014	0	61	0	3	2	3	0	0	0	0	0	1	1	0	0	4	1	2
210110103	2018	0	65	0	2	3	3	0	0	0	0	0	1	1	0	0	3	1	2
210120101	2014	0	45	0	2	3	3	0	0	0	0	0	1	1	1	0	3	0	4
210120101	2018	0	49	0	1	5	5	0	0	0	0	0	1	1	1	1	5	0	4
210122103	2014	0	63	0	3	1	2	0	0	0	0	0	1	1	1	0	5	1	2
210122103	2018	1	67	0	3	3	3	0	0	0	0	0	1	1	1	1	4	1	4
210128101	2014	0	46	0	5	1	3	1	0	0	0	0	0	1	2	1	5	0	4
210128101	2018	1	50	0	5	3	3	1	0	0	0	0	0	1	2	1	4	0	4
210132101	2014	0	53	0	2	2	2	0	0	0	0	0	1	1	0	0	3	0	2
210132101	2018	1	57	0	1	5	5	1	1	0	0	0	1	1	0	1	5	0	3
210134101	2014	0	46	0	3	3	4	1	0	0	0	0	1	1	1	0	3	0	3
210134101	2018	1	50	0	1	3	4	0	0	0	0	0	1	1	1	1	5	0	3
210135101	2014	0	48	0	4	3	3	1	0	0	0	0	1	1	0	1	3	0	3
210135101	2018	1	52	0	1	5	3	1	0	0	0	0	1	1	0	1	3	0	3
210138102	2014	0	62	0	5	2	3	1	1	0	0	0	1	1	0	0	3	1	2
210138102	2018	1	66	0	4	2	1	1	0	0	0	0	1	1	0	0	4	1	2
210141101	2014	0	55	0	4	3	3	0	0	0	0	0	1	1	0	0	4	0	3
210141101	2018	1	59	0	5	3	3	0	1	0	0	0	1	1	0	0	3	0	3
210146103	2014	0	45	0	3	2	2	0	0	0	0	0	1	1	1	0	3	0	3
210146103	2018	1	49	0	3	3	3	0	0	0	0	0	1	1	1	0	3	0	3
210147101	2014	0	61	0	3	1	3	0	1	0	0	1	1	1	0	0	4	1	3
210147101	2018	1	65	0	3	2	3	0	1	0	0	0	1	0	0	0	4	1	3
210148101	2014	0	55	0	1	3	4	1	0	0	0	0	1	1	0	1	4	0	4
210148101	2018	1	59	0	3	3	3	0	0	0	0	0	1	1	0	1	3	0	4
210149102	2014	1	61	0	4	2	2	0	0	0	0	0	0	1	1	0	5	1	2
210149102	2018	0	65	0	3	4	3	0	0	0	0	0	1	1	1	1	4	1	2
210152101	2014	1	59	0	5	3	1	1	0	0	0	0	1	1	0	0	2	0	2
210152101	2018	0	63	0	5	5	4	1	0	0	0	0	1	1	0	0	3	1	3
210154101	2014	1	46	0	3	1	1	0	0	0	0	0	1	1	0	0	5	0	2
210154101	2018	0	50	0	3	5	5	0	0	0	0	0	1	1	0	1	5	0	2
210155102	2014	1	56	0	3	5	3	0	0	0	0	0	1	1	0	0	5	0	1
210155102	2018	0	60	0	5	5	5	0	0	0	0	0	1	1	0	0	5	1	2
210156101	2014	1	47	0	2	1	2	1	0	0	0	0	0	1	0	0	5	0	3
210156101	2018	0	51	0	3	1	1	1	0	0	0	0	0	1	0	1	3	0	3
210158102	2014	1	66	0	4	1	1	0	0	0	0	0	1	1	0	0	1	1	2
210158102	2018	0	70	0	1	5	5	0	0	0	0	0	1	1	0	0	3	1	2
210159102	2014	1	55	0	4	2	4	1	0	0	0	0	1	1	0	0	4	0	2
210159102	2018	0	59	0	3	4	5	0	0	0	0	0	1	1	0	1	5	0	2
210164102	2014	1	54	0	3	3	5	0	0	0	1	0	1	1	0	1	5	0	3
210164102	2018	0	58	0	3	3	5	1	0	0	1	0	1	1	0	1	5	0	3
210165102	2014	1	73	0	5	1	1	0	0	0	1	0	1	0	0	0	2	1	1
210165102	2018	0	77	0	2	3	5	1	1	1	1	0	0	0	0	0	5	2	1
210166101	2014	1	62	0	4	3	4	0	0	0	0	0	1	1	0	0	4	1	3
210166101	2018	0	66	0	2	4	5	1	1	0	0	1	1	1	0	1	4	1	4
210168101	2014	1	45	0	4	1	5	1	0	0	1	0	1	1	0	1	4	0	2
210168101	2018	0	49	0	5	2	3	1	0	0	1	0	1	1	0	1	5	0	2
210169102	2014	1	49	0	3	2	5	1	0	0	0	0	1	1	0	0	5	0	2
210169102	2018	0	53	0	5	1	1	1	0	1	0	0	0	1	0	0	5	0	2
210171102	2014	1	51	0	5	1	4	1	1	1	0	0	1	1	0	1	4	0	3
210171102	2018	0	55	0	2	3	4	1	1	0	0	0	1	1	0	1	4	0	3
210172102	2014	1	63	0	4	3	4	1	1	0	0	0	1	1	0	0	5	1	2
210172102	2018	0	67	0	1	5	5	0	0	0	0	0	1	1	0	1	5	1	1
210173101	2014	1	57	0	2	2	2	0	0	0	0	0	1	0	0	0	5	0	3
210173101	2018	0	61	0	2	3	3	1	0	0	0	0	1	0	0	0	3	1	3
210174103	2014	1	54	0	4	2	5	0	1	0	1	0	1	1	0	0	5	0	3
210174103	2018	0	58	0	3	2	5	0	1	1	1	0	1	1	0	1	5	0	3
210175102	2014	1	62	0	2	3	3	0	0	0	0	1	1	1	0	0	4	1	3
210175102	2018	0	66	0	1	1	1	0	1	1	0	0	1	1	0	0	5	1	3
210176101	2014	1	53	0	5	3	2	1	1	0	0	0	1	1	0	0	4	0	2
210176101	2018	0	57	0	3	5	3	1	0	0	0	0	1	1	0	1	2	0	2
210177102	2014	1	59	0	1	5	5	0	0	0	0	0	1	1	0	0	5	0	4
210177102	2018	1	63	0	2	3	1	0	0	0	0	0	1	1	0	1	4	1	2
210178102	2014	1	54	0	3	2	1	0	0	0	0	0	0	1	2	0	3	0	2
210178102	2018	1	58	0	3	3	3	0	0	0	0	0	0	1	2	1	3	0	2
210180101	2014	1	61	0	3	2	3	1	1	1	0	0	0	0	0	1	4	1	2
210180101	2018	1	65	0	1	3	1	0	1	0	0	0	0	0	0	1	4	1	2
210181102	2014	1	68	0	5	1	1	1	0	0	0	0	0	1	0	0	3	1	2
210181102	2018	1	72	0	5	1	3	1	0	0	0	0	0	1	0	0	5	1	2
210182101	2014	1	52	0	2	3	3	0	0	0	0	0	0	1	0	0	4	0	1
210182101	2018	1	56	0	3	3	1	0	0	0	0	0	0	1	0	1	4	0	2
210183102	2014	1	58	0	2	1	1	0	0	0	0	0	0	1	0	1	3	0	4
210183102	2018	1	62	0	2	5	5	0	0	0	0	0	1	1	0	1	5	1	4
210189102	2014	1	63	0	5	3	3	1	1	0	0	0	0	1	0	0	3	1	2
210189102	2018	1	67	0	5	5	5	0	1	0	0	0	1	0	0	1	5	1	2
210192101	2014	1	65	0	5	1	1	1	0	0	0	0	0	1	0	0	2	1	3
210192101	2018	1	69	0	4	3	3	1	0	0	0	0	0	1	0	0	3	1	3
210197102	2014	1	60	0	2	1	3	0	0	0	0	0	1	1	0	0	3	1	2
210197102	2018	1	64	0	3	2	3	0	0	0	0	0	0	1	0	1	5	1	2
210203101	2014	1	62	0	5	1	3	1	0	0	1	0	0	0	0	0	3	1	3
210203101	2018	1	66	0	3	5	5	1	0	0	0	0	0	0	0	1	5	1	2
210206101	2014	1	58	0	3	1	3	0	0	1	0	0	1	1	1	1	3	0	3
210206101	2018	1	62	0	3	3	3	0	0	0	0	0	0	1	1	1	4	1	3
210222101	2014	1	75	0	4	1	2	0	0	0	0	0	0	0	0	1	2	2	4
210222101	2018	1	79	0	5	2	2	0	1	1	0	0	0	0	0	1	2	2	4
210232101	2014	1	57	0	4	2	3	1	1	1	0	0	0	0	3	1	5	0	3
210232101	2018	1	61	0	3	3	4	0	1	0	0	0	0	0	3	1	4	1	3
210236102	2014	1	50	0	4	3	3	1	0	0	0	0	1	0	1	1	4	0	3
210236102	2018	1	54	0	5	5	5	0	0	0	0	0	0	0	1	1	5	0	3
210254102	2014	1	55	0	2	2	3	1	0	0	0	0	0	1	1	1	5	0	3
210254102	2018	1	59	0	3	3	3	0	0	0	0	0	0	1	1	1	4	0	2
210261102	2014	1	77	0	5	2	3	1	1	1	0	0	0	1	0	1	5	2	3
210261102	2018	1	81	0	5	5	5	0	0	1	0	0	0	1	0	0	5	2	3
210269101	2014	1	75	0	4	3	3	0	0	1	1	0	0	0	0	1	5	2	2
210269101	2018	1	79	0	3	5	4	0	0	0	1	0	0	0	0	1	5	2	3
210270102	2014	1	53	0	3	1	1	1	0	0	0	0	0	1	1	1	5	0	2
210270102	2018	1	57	0	3	1	3	0	1	0	0	0	0	1	1	1	3	0	2
210272101	2014	1	78	0	3	3	3	0	1	1	0	0	0	1	0	1	5	2	2
210272101	2018	1	82	0	1	3	4	0	0	0	0	0	0	0	0	1	5	2	2
210273102	2014	1	48	0	2	3	3	1	0	0	0	0	1	1	1	1	5	0	3
210273102	2018	1	52	0	2	3	3	0	0	0	0	0	1	1	1	0	5	0	3
210279101	2014	1	50	0	2	1	2	0	0	0	0	0	1	0	1	1	4	0	2
210279101	2018	1	54	0	3	3	2	1	0	0	0	0	1	0	1	1	4	0	2
210288101	2014	1	57	0	3	1	1	1	0	0	1	0	0	1	1	1	3	0	2
210288101	2018	1	61	0	5	1	1	1	0	0	0	0	0	1	1	0	3	1	2
210295102	2014	1	78	0	2	3	3	0	0	0	1	0	0	1	0	1	5	2	2
210295102	2018	1	82	0	4	3	2	0	0	0	1	0	0	1	0	1	5	2	2
210310101	2014	1	54	0	4	2	3	0	0	1	0	0	1	0	1	1	4	0	2
210310101	2018	1	58	0	4	1	1	1	0	0	0	0	0	0	1	0	5	0	2
210313101	2014	1	69	0	4	3	3	1	0	0	0	0	0	1	2	0	5	1	2
210313101	2018	1	73	0	4	5	2	0	0	0	0	0	0	1	2	1	5	1	2
210314431	2014	1	56	0	5	1	3	0	0	0	0	0	0	1	2	1	5	0	3
210314431	2018	1	60	0	5	1	2	1	0	1	0	0	0	1	2	1	5	1	3
210317102	2014	1	68	0	3	3	3	0	0	0	0	0	0	1	3	0	5	1	2
210317102	2018	1	72	0	3	3	1	0	0	1	0	0	0	1	3	1	5	1	2
210318101	2014	1	45	0	2	2	3	1	0	0	0	0	1	0	3	1	5	0	2
210318101	2018	1	49	0	3	2	2	0	0	0	0	0	1	0	3	1	2	0	2
210319101	2014	1	57	0	3	3	3	1	0	0	0	0	1	1	1	0	5	0	2
210319101	2018	1	61	0	3	1	1	0	0	0	0	0	1	1	1	0	5	1	2
210323101	2014	1	73	0	4	2	3	1	1	0	0	0	0	0	1	0	3	1	3
210323101	2018	1	77	0	4	1	3	1	1	0	0	0	0	0	1	0	4	2	2
210325101	2014	1	55	0	3	1	1	1	0	0	0	0	0	1	2	1	3	0	3
210325101	2018	1	59	0	3	1	3	1	0	0	0	0	0	1	2	1	3	0	3
210331101	2014	1	69	0	4	3	3	1	1	0	0	0	0	1	2	1	5	1	3
210331101	2018	1	73	0	3	3	4	1	1	0	0	0	0	1	2	1	5	1	3
210333101	2014	1	82	0	4	1	3	1	1	1	1	0	0	1	0	0	5	2	2
210333101	2018	1	86	0	5	2	2	1	0	0	1	0	0	1	0	0	3	2	2
210335101	2014	1	77	0	3	1	1	0	0	0	0	0	0	0	0	1	3	2	3
210335101	2018	1	81	0	3	5	5	0	1	1	0	0	0	0	0	1	4	2	3
210339101	2014	1	66	0	3	3	3	0	1	0	0	0	0	1	1	1	5	1	3
210339101	2018	1	70	0	2	4	5	0	0	0	0	0	0	1	1	1	5	1	3
210342101	2014	1	72	0	5	3	3	1	1	0	0	0	0	1	0	0	5	1	2
210342101	2018	1	76	0	4	3	4	1	1	0	0	0	0	1	0	1	4	2	2
210345104	2014	1	52	0	4	2	3	1	1	1	0	0	1	1	3	1	4	0	3
210345104	2018	1	56	0	4	2	3	0	0	0	0	0	0	1	3	1	3	0	4
210353102	2014	1	66	0	4	3	3	1	1	1	0	0	0	1	1	1	5	1	2
210353102	2018	1	70	0	3	3	3	1	1	1	0	0	0	1	1	1	4	1	3
210359101	2014	1	45	0	3	1	1	0	0	0	0	0	1	0	0	0	3	0	2
210359101	2018	1	49	0	3	3	3	0	0	0	0	0	1	1	0	0	4	0	2
210366101	2014	1	60	0	4	2	3	0	1	1	0	0	0	1	1	0	5	1	3
210366101	2018	1	64	0	4	2	2	0	0	0	0	0	0	1	1	1	3	1	3
210367101	2014	1	55	0	4	2	3	0	0	0	0	0	0	1	2	1	5	0	2
210367101	2018	1	59	0	4	4	4	0	0	0	0	0	0	1	2	0	5	0	2
210388102	2014	1	60	0	5	2	3	0	1	0	0	0	0	1	2	1	4	1	3
210388102	2018	1	64	0	4	2	2	1	0	0	0	0	0	1	2	1	3	1	3
210393101	2014	1	49	0	2	3	2	0	0	0	0	0	1	1	1	1	4	0	2
210393101	2018	1	53	0	4	2	3	0	0	0	0	0	1	1	1	1	4	0	2
210398101	2014	1	52	0	4	1	3	0	0	0	0	0	0	0	1	1	2	0	2
210398101	2018	1	56	0	5	3	3	1	0	0	0	0	0	0	1	1	3	0	2
210402102	2014	1	64	0	3	1	1	0	1	0	0	0	0	1	1	1	5	1	3
210402102	2018	1	68	0	3	3	4	0	1	0	0	0	0	1	1	1	5	1	3
210414103	2014	0	52	0	4	3	3	0	0	0	0	0	1	1	0	1	5	0	3
210414103	2018	0	56	0	3	1	5	0	0	0	0	0	1	1	0	1	5	0	2
210415102	2014	0	62	0	1	2	3	0	0	0	0	0	1	1	1	1	5	1	3
210415102	2018	0	66	0	1	5	5	0	0	0	0	0	1	1	1	1	5	1	3
210416101	2014	0	72	0	3	2	3	1	0	0	0	0	1	1	0	1	4	1	3
210416101	2018	0	76	0	5	3	3	1	1	1	0	0	0	1	0	1	2	2	3
210417101	2014	0	46	0	3	1	3	0	0	0	0	0	1	1	0	0	3	0	2
210417101	2018	0	50	0	1	3	3	0	0	0	0	0	1	1	0	0	5	0	2
210418101	2014	0	66	0	5	1	2	1	0	0	0	0	1	0	0	1	3	1	1
210418101	2018	0	70	0	5	2	1	1	1	0	0	0	1	0	0	0	3	1	1
210419101	2014	0	74	0	5	1	3	1	1	0	0	0	0	1	0	0	5	1	3
210419101	2018	0	78	0	5	5	5	1	1	0	0	0	0	0	0	1	5	2	4
210420101	2014	0	52	0	3	5	1	0	1	0	0	0	1	1	0	1	5	0	3
210420101	2018	0	56	0	5	1	1	1	1	0	0	0	0	1	0	0	5	0	3
210421101	2014	0	62	0	3	1	3	1	0	0	0	0	1	1	0	1	5	1	2
210421101	2018	0	66	0	3	5	5	0	0	0	0	0	1	1	0	1	5	1	4
210422102	2014	0	62	0	2	1	3	0	0	0	0	0	1	1	0	1	4	1	2
210422102	2018	0	66	0	1	3	1	0	0	0	0	0	1	1	0	0	3	1	2
210423101	2014	0	67	0	3	2	2	0	0	0	0	0	1	1	0	1	4	1	3
210423101	2018	0	71	0	3	5	5	0	0	0	0	0	1	1	0	1	5	1	2
210424102	2014	0	67	0	3	4	3	0	0	0	0	0	1	1	0	1	5	1	2
210424102	2018	0	71	0	5	4	4	1	0	0	0	0	1	1	0	1	5	1	2
210425101	2014	0	57	0	5	3	3	1	1	0	0	0	1	1	0	1	5	0	2
210425101	2018	0	61	0	5	1	5	1	1	0	0	0	1	1	0	1	5	1	2
210426102	2014	0	63	0	4	3	3	1	1	0	0	0	1	1	0	1	5	1	2
210426102	2018	0	67	0	4	4	5	0	1	0	0	0	1	1	0	1	4	1	2
210427101	2014	0	62	0	3	2	3	1	0	0	0	0	1	1	1	1	3	1	3
210427101	2018	0	66	0	4	2	3	1	0	0	0	0	1	1	1	1	3	1	3
210429102	2014	1	52	0	3	3	3	1	0	0	0	0	0	1	1	0	3	0	2
210429102	2018	1	56	0	3	3	3	1	0	0	0	0	0	1	1	0	5	0	2
210430103	2014	0	46	0	3	3	3	0	0	0	0	0	1	1	3	0	5	0	2
210430103	2018	0	50	0	3	5	5	0	1	0	0	0	1	1	0	0	3	0	3
210431102	2014	0	57	0	3	3	3	0	0	0	0	0	1	1	3	1	3	0	4
210431102	2018	0	61	0	4	4	4	0	0	0	0	0	1	1	0	1	2	1	3
210432101	2014	0	45	0	3	3	3	0	0	0	0	0	1	1	2	0	4	0	2
210432101	2018	0	49	0	3	3	3	0	0	0	0	0	1	1	2	1	4	0	3
210433101	2014	0	63	0	3	3	4	0	0	0	0	0	1	1	0	1	5	1	2
210433101	2018	0	67	0	3	3	4	0	1	0	0	0	1	1	0	0	5	1	3
210436101	2014	0	54	0	3	3	3	0	0	1	0	0	1	1	0	0	5	0	3
210436101	2018	0	58	0	3	3	4	1	0	0	0	0	1	1	0	0	3	0	3
210437102	2014	0	73	0	4	1	3	1	0	0	0	0	1	1	1	0	5	1	2
210437102	2018	0	77	0	3	4	3	0	0	1	0	0	1	1	1	1	3	2	3
210438101	2014	0	47	0	3	2	3	0	0	0	0	0	1	1	0	0	3	0	3
210438101	2018	0	51	0	3	5	5	0	0	0	0	0	1	1	0	0	3	0	3
210440102	2014	0	57	0	2	1	3	0	0	0	0	0	1	1	0	1	3	0	3
210440102	2018	0	61	0	1	3	5	0	0	0	0	0	1	1	0	0	3	1	2
210442101	2014	1	61	0	3	3	3	1	0	0	0	0	1	0	0	1	4	1	3
210442101	2018	1	65	0	5	3	4	1	1	1	0	0	0	0	0	1	4	1	3
210445101	2014	1	46	0	4	3	3	1	0	0	0	0	1	1	0	0	5	0	2
210445101	2018	1	50	0	5	5	5	0	0	0	0	0	1	1	0	1	5	0	2
210451101	2014	1	61	0	5	4	1	1	0	0	0	0	1	1	0	1	3	1	2
210451101	2018	1	65	0	5	1	1	1	0	0	0	0	1	1	0	0	3	1	2
210452103	2014	1	48	0	2	1	1	0	0	0	0	0	0	1	0	0	3	0	3
210452103	2018	1	52	0	3	1	5	0	0	0	0	0	1	1	0	0	5	0	4
210453101	2014	1	50	0	5	2	3	0	0	0	0	0	0	0	1	0	5	0	2
210453101	2018	1	54	0	5	3	3	1	0	0	0	0	0	0	1	0	3	0	2
210454101	2014	1	60	0	3	3	3	1	0	0	0	0	1	0	0	1	3	1	2
210454101	2018	1	64	0	3	5	3	1	0	0	0	0	1	0	0	1	3	1	2
210456101	2014	1	68	0	5	2	2	1	1	0	0	0	1	1	0	0	4	1	2
210456101	2018	1	72	0	3	3	4	1	0	0	0	0	1	1	0	0	4	1	2
210458101	2014	1	60	0	4	3	3	1	0	0	0	0	1	1	0	1	4	1	2
210458101	2018	1	64	0	5	3	3	1	1	0	0	0	1	1	0	1	3	1	2
210459101	2014	1	65	0	2	3	3	1	1	0	0	0	1	1	0	0	4	1	2
210459101	2018	1	69	0	4	3	3	0	1	0	0	0	1	1	0	0	3	1	2
210461101	2014	1	56	0	3	3	3	0	0	0	0	0	1	1	0	1	3	0	2
210461101	2018	1	60	0	4	2	2	0	0	0	0	0	1	1	0	1	3	1	2
210462101	2014	1	62	0	3	3	3	0	1	0	0	0	1	1	0	0	4	1	2
210462101	2018	1	66	0	4	5	5	0	0	0	0	0	1	1	0	1	5	1	3
210463101	2014	1	66	0	2	3	3	0	0	0	0	0	1	0	1	1	4	1	2
210463101	2018	1	70	0	1	3	3	0	0	0	0	0	1	0	1	1	5	1	3
210465101	2014	1	46	0	3	3	3	0	0	0	0	0	1	1	1	0	3	0	2
210465101	2018	1	50	0	3	3	3	0	0	0	0	0	1	1	1	1	2	0	2
210467101	2014	1	51	0	1	3	3	0	0	0	0	0	1	1	1	0	5	0	3
210467101	2018	1	55	0	2	3	3	0	0	0	0	0	0	1	1	0	5	0	3
210468101	2014	1	47	0	3	2	3	0	0	0	0	0	1	0	1	0	4	0	2
210468101	2018	1	51	0	1	2	5	0	0	0	0	0	1	0	1	0	1	0	2
210473104	2014	1	74	0	3	1	3	1	1	0	0	0	0	0	1	1	3	1	2
210473104	2018	1	78	0	4	1	2	1	0	0	0	0	0	0	1	1	5	2	2
210477101	2014	1	59	0	3	1	2	1	1	0	0	0	0	1	0	1	5	0	2
210477101	2018	1	63	0	4	3	4	1	0	0	0	0	0	1	0	1	4	1	2
210480101	2014	1	49	0	5	3	3	1	1	0	0	0	1	1	1	0	3	0	2
210480101	2018	1	53	0	4	4	3	0	0	0	0	0	0	1	1	1	4	0	2
210498102	2014	1	51	0	3	1	2	1	0	0	1	0	1	1	1	1	4	0	2
210498102	2018	1	55	0	3	1	3	1	0	0	1	0	0	1	1	1	3	0	2
210500101	2014	1	72	0	3	1	1	1	1	0	0	0	0	1	0	1	3	1	2
210500101	2018	1	76	0	5	5	5	1	1	1	0	0	0	1	0	1	5	2	2
210501101	2014	1	53	0	3	2	2	1	1	0	0	0	1	0	3	1	4	0	3
210501101	2018	1	57	0	3	3	2	1	0	0	0	0	0	0	3	0	4	0	3
210535102	2014	1	56	0	3	2	3	0	0	0	0	0	1	1	1	1	4	0	3
210535102	2018	1	60	0	3	4	3	0	0	0	0	0	1	1	1	1	3	1	3
210540101	2014	1	78	0	3	3	3	0	0	0	0	0	0	0	0	0	4	2	2
210540101	2018	1	82	0	4	4	4	1	1	1	0	0	0	0	0	1	5	2	2
210545102	2014	1	75	0	1	3	3	0	0	0	0	0	0	0	3	1	5	2	1
210545102	2018	1	79	0	2	3	3	1	1	0	0	0	0	0	0	1	5	2	1
210547101	2014	1	50	0	2	1	3	0	0	0	0	0	1	1	1	0	5	0	2
210547101	2018	1	54	0	4	2	2	1	0	0	0	0	0	1	1	1	5	0	3
210550102	2014	1	50	0	4	1	3	1	1	0	0	0	0	1	2	1	3	0	2
210550102	2018	1	54	0	4	3	3	1	0	0	0	0	0	1	2	1	3	0	2
210553104	2014	1	48	0	1	3	2	0	0	0	0	0	0	1	1	1	4	0	2
210553104	2018	1	52	0	3	3	3	1	0	0	0	0	1	1	1	1	5	0	2
210574101	2014	1	60	0	4	1	3	1	1	1	0	0	0	1	3	0	3	1	2
210574101	2018	1	64	0	3	3	3	1	0	0	0	0	0	0	3	1	4	1	2
210575101	2014	1	57	0	3	1	1	1	1	1	0	0	0	1	1	1	5	0	1
210575101	2018	1	61	0	3	1	1	0	0	0	0	0	0	1	1	1	5	1	1
210584102	2014	1	63	0	2	3	3	0	0	0	1	0	0	1	2	0	5	1	2
210584102	2018	1	67	0	3	4	4	0	0	0	1	1	0	1	2	1	5	1	2
210584531	2014	1	82	0	4	1	3	0	0	0	1	0	0	0	3	1	5	2	2
210584531	2018	1	86	0	3	1	2	0	0	0	1	1	0	0	0	0	5	2	3
210585101	2014	1	76	0	4	3	2	0	1	0	0	0	0	0	1	0	3	2	2
210585101	2018	1	80	0	5	3	3	1	0	1	0	0	0	0	1	1	3	2	1
210591102	2014	1	53	0	5	3	1	0	1	0	0	0	0	1	1	1	5	0	3
210591102	2018	1	57	0	3	3	2	1	0	0	0	0	0	1	1	0	5	0	3
210596101	2014	1	64	0	5	3	3	1	1	0	0	0	0	1	0	1	4	1	4
210596101	2018	1	68	0	4	2	3	0	0	0	0	0	0	1	0	1	4	1	4
210597101	2014	0	56	0	3	2	3	1	0	0	0	0	1	1	0	0	5	0	2
210597101	2018	0	60	0	2	5	5	1	0	0	0	0	1	1	0	1	5	1	3
210600102	2014	0	64	0	3	3	3	1	1	0	1	0	0	1	0	1	5	1	3
210600102	2018	0	68	0	5	3	3	1	0	0	1	0	1	1	0	1	5	1	4
210602101	2014	0	46	0	4	2	3	1	0	0	0	0	1	1	1	1	4	0	3
210602101	2018	0	50	0	5	3	3	0	0	0	0	0	1	1	1	1	4	0	2
210609101	2014	0	60	0	2	2	2	0	0	0	1	0	1	1	0	0	3	1	1
210609101	2018	0	64	0	1	2	2	0	0	0	1	0	1	1	0	1	3	1	2
210610101	2014	0	50	0	5	5	5	1	0	0	0	0	1	1	0	0	5	0	2
210610101	2018	0	54	0	5	1	1	0	1	0	0	0	1	1	0	0	5	0	2
210611102	2014	0	51	0	1	3	4	1	0	0	0	0	1	1	1	1	4	0	2
210611102	2018	0	55	0	3	3	3	1	0	0	0	0	1	1	1	1	4	0	2
210612102	2014	0	59	0	3	1	1	0	0	0	1	0	1	1	0	0	5	0	4
210612102	2018	0	63	0	1	1	1	0	0	0	1	0	0	1	0	1	5	1	4
210613101	2014	0	55	0	3	3	5	0	0	0	0	0	1	1	1	0	5	0	3
210613101	2018	0	59	0	3	4	3	0	0	0	0	0	1	1	1	1	4	0	3
210614102	2014	0	66	0	2	3	5	0	0	0	0	0	0	1	0	0	3	1	2
210614102	2018	0	70	0	2	3	4	0	0	0	0	0	1	1	0	1	4	1	2
210616102	2014	0	68	0	5	1	1	1	1	0	0	0	0	0	0	0	5	1	3
210616102	2018	0	72	0	5	1	1	1	0	0	0	0	0	0	0	0	5	1	3
210618104	2014	0	68	0	2	5	5	0	0	0	0	0	0	1	0	1	5	1	3
210618104	2018	0	72	0	5	2	3	1	1	0	0	0	0	1	0	1	3	1	3
210619102	2014	0	58	0	1	3	5	0	0	0	0	0	1	1	0	0	5	0	3
210619102	2018	0	62	0	3	3	4	1	1	0	0	0	1	1	0	1	3	1	3
210623101	2014	0	54	0	3	3	2	0	0	0	0	0	1	1	0	0	5	0	2
210623101	2018	0	58	0	3	2	2	0	0	0	0	0	1	1	0	1	4	0	2
210629102	2014	0	64	0	3	3	3	0	0	0	1	0	1	1	0	0	3	1	2
210629102	2018	0	68	0	1	3	3	0	0	0	1	0	1	1	0	1	4	1	2
210630104	2014	0	56	0	3	3	3	0	0	0	0	0	1	1	1	0	3	0	2
210630104	2018	0	60	0	1	5	5	0	0	0	0	0	1	1	1	0	3	1	2
210633101	2014	0	70	0	4	3	3	0	0	0	0	0	0	0	1	0	5	1	1
210633101	2018	0	74	0	2	4	3	0	0	0	0	0	1	0	1	1	4	1	1
210634101	2014	0	64	0	2	5	5	0	0	0	0	0	1	1	0	0	5	1	2
210634101	2018	0	68	0	1	5	5	0	0	0	0	0	0	1	0	1	5	1	2
210635101	2014	0	60	0	4	3	3	1	0	0	0	0	1	1	0	0	3	1	2
210635101	2018	0	64	0	4	5	5	1	0	0	0	0	1	1	0	1	5	1	2
210636102	2014	0	66	0	3	1	3	0	0	0	0	0	0	0	0	0	1	1	3
210636102	2018	0	70	0	5	2	2	1	0	1	0	0	0	0	0	1	2	1	3
210637101	2014	0	71	0	2	3	3	0	0	0	0	0	0	0	0	0	5	1	2
210637101	2018	0	75	0	4	1	5	0	0	1	0	0	1	0	0	1	5	2	2
210638101	2014	0	57	0	2	3	3	0	0	0	0	0	1	1	2	0	5	0	3
210638101	2018	0	61	0	3	2	4	0	0	0	0	0	1	1	2	0	4	1	2
210642101	2014	0	52	0	4	3	3	0	0	0	0	0	0	1	1	0	5	0	3
210642101	2018	0	56	0	3	3	3	0	0	0	0	1	1	1	1	0	5	0	4
210647105	2014	0	65	0	5	3	3	1	1	1	0	0	0	1	0	0	5	1	3
210647105	2018	0	69	0	4	3	2	0	0	0	0	0	1	0	0	0	5	1	3
210648101	2014	0	51	0	3	3	3	0	0	0	0	0	1	1	0	1	3	0	3
210648101	2018	0	55	0	5	2	3	0	1	0	0	0	1	1	0	0	2	0	3
210650101	2014	0	60	0	3	3	3	0	0	0	1	0	1	1	2	0	4	1	3
210650101	2018	0	64	0	3	1	1	0	0	0	1	0	1	1	2	0	5	1	3
210651101	2014	1	51	0	3	3	4	0	0	0	0	0	0	1	1	0	4	0	3
210651101	2018	1	55	0	3	5	4	0	0	0	0	0	1	1	1	0	2	0	4
210653102	2014	0	75	0	2	3	4	0	0	0	0	0	0	1	0	1	5	2	3
210653102	2018	0	79	0	3	4	4	0	0	0	0	0	0	1	0	1	5	2	3
210654101	2014	0	47	0	3	3	2	0	0	0	0	0	1	1	2	0	5	0	4
210654101	2018	0	51	0	5	3	4	0	0	0	0	0	1	1	2	1	4	0	4
210655102	2014	0	66	0	4	3	3	1	0	0	0	0	0	0	0	1	2	1	2
210655102	2018	0	70	0	1	3	5	0	0	0	0	0	0	0	0	1	3	1	1
210657102	2014	0	62	0	4	3	3	0	1	1	0	0	1	1	0	1	5	1	3
210657102	2018	0	66	0	3	3	3	1	0	0	0	0	1	1	0	1	5	1	3
210660101	2014	0	59	0	3	3	3	0	0	0	0	0	1	1	0	0	5	0	2
210660101	2018	0	63	0	3	2	3	0	0	0	0	0	0	1	0	1	4	1	3
210663102	2014	1	62	0	3	3	3	0	0	0	0	0	0	1	2	1	5	1	2
210663102	2018	1	66	0	3	2	3	0	0	1	0	0	0	1	2	1	5	1	2
210669101	2014	1	71	0	3	3	3	1	1	1	1	0	0	0	0	0	5	1	2
210669101	2018	1	75	0	3	3	3	1	1	1	1	0	0	0	0	0	3	2	2
210673101	2014	1	46	0	4	3	4	1	0	1	0	0	1	1	3	1	5	0	4
210673101	2018	1	50	0	4	3	3	1	0	1	0	0	1	1	3	0	5	0	4
210674102	2014	1	68	0	5	3	4	1	0	1	0	0	0	1	1	1	5	1	2
210674102	2018	1	72	0	5	1	2	1	1	1	0	1	0	1	1	1	5	1	2
210675102	2014	1	50	0	3	1	1	0	0	0	0	0	1	1	1	1	3	0	2
210675102	2018	1	54	0	3	3	1	0	0	0	0	0	0	1	1	1	5	0	2
210681102	2014	1	68	0	4	3	2	0	0	1	0	0	0	1	3	1	4	1	4
210681102	2018	1	72	0	4	4	4	1	1	1	0	0	0	1	0	1	5	1	4
210685101	2014	1	49	0	3	1	1	0	0	0	0	0	1	1	0	0	5	0	4
210685101	2018	1	53	0	3	1	1	0	0	0	0	0	1	1	0	0	5	0	3
210700101	2014	1	47	0	4	1	1	1	0	1	0	0	1	1	2	0	4	0	3
210700101	2018	1	51	0	3	3	3	0	0	0	0	0	0	1	2	1	4	0	3
210713102	2014	1	48	0	3	3	3	0	0	0	0	0	1	1	3	1	5	0	2
210713102	2018	1	52	0	2	1	4	0	0	0	0	0	0	1	3	1	4	0	2
210726101	2014	0	64	0	5	2	3	1	1	0	0	0	0	1	0	1	4	1	4
210726101	2018	0	68	0	5	4	4	1	1	1	0	0	0	1	0	0	4	1	4
210727101	2014	1	47	0	3	2	2	0	0	0	0	0	1	1	1	1	5	0	3
210727101	2018	1	51	0	3	1	5	0	0	0	0	0	0	1	1	1	5	0	3
210728102	2014	0	50	0	4	3	3	0	0	0	1	0	1	1	0	0	4	0	3
210728102	2018	0	54	0	3	2	5	0	0	0	1	0	1	1	0	0	5	0	4
210730108	2014	0	50	0	2	5	5	1	0	0	1	0	1	1	0	0	4	0	3
210730108	2018	0	54	0	3	5	5	1	0	0	0	0	1	1	0	0	5	0	4
210734101	2014	0	77	0	3	2	3	0	0	0	1	0	0	1	0	0	5	2	2
210734101	2018	0	81	0	3	4	4	1	1	1	0	0	0	0	0	1	5	2	3
210736101	2014	0	50	0	3	3	3	0	0	0	0	0	1	1	0	0	5	0	3
210736101	2018	0	54	0	3	3	2	1	0	0	0	0	1	1	0	1	4	0	3
210739101	2014	0	51	0	4	3	2	1	0	0	0	0	1	1	1	0	5	0	3
210739101	2018	0	55	0	3	3	3	1	1	0	0	0	1	1	1	1	3	0	3
210741103	2014	0	75	0	3	3	3	1	1	0	0	0	0	0	0	0	4	2	3
210741103	2018	0	79	0	3	5	5	1	0	0	0	0	0	0	0	1	5	2	3
210742102	2014	0	47	0	5	3	3	1	1	0	1	0	1	1	0	1	5	0	2
210742102	2018	0	51	0	3	4	3	1	0	0	1	0	1	1	0	1	5	0	2
210747102	2014	0	55	0	3	3	2	0	0	0	0	0	1	1	1	0	3	0	2
210747102	2018	0	59	0	3	3	3	0	0	0	0	0	1	1	1	1	3	0	2
210748101	2014	0	47	0	3	1	1	1	1	0	0	0	1	1	0	0	4	0	3
210748101	2018	0	51	0	3	3	3	0	0	0	0	0	0	1	0	1	4	0	3
210749101	2014	0	57	0	2	3	3	1	0	0	1	0	1	1	0	0	5	0	2
210749101	2018	0	61	0	4	3	3	0	0	1	1	0	0	0	0	1	4	1	2
210750102	2014	0	59	0	3	1	3	0	0	0	0	0	0	1	1	1	5	0	2
210750102	2018	0	63	0	3	2	3	0	0	0	0	0	0	1	1	1	4	1	2
210751101	2014	0	55	0	3	3	3	0	0	0	0	0	1	1	1	0	3	0	3
210751101	2018	0	59	0	3	3	3	1	0	0	0	0	1	1	1	1	3	0	3
210752102	2014	0	74	0	3	3	3	0	0	0	0	0	1	1	0	0	5	1	2
210752102	2018	0	78	0	3	4	5	0	0	0	0	0	1	1	0	0	5	2	2
210753103	2014	0	65	0	4	1	3	1	0	0	0	0	0	1	0	1	4	1	4
210753103	2018	0	69	0	5	3	4	1	1	0	0	0	0	1	0	1	4	1	4
210754101	2014	0	46	0	3	5	5	0	0	0	0	0	0	1	1	0	3	0	3
210754101	2018	0	50	0	2	5	5	0	0	0	0	0	0	1	1	0	5	0	4
210755101	2014	0	49	0	3	3	3	1	0	0	0	0	1	1	1	1	5	0	2
210755101	2018	0	53	0	2	3	5	0	0	0	0	0	1	1	1	1	5	0	2
210756102	2014	0	58	0	3	1	3	0	0	0	0	0	1	1	0	0	1	0	2
210756102	2018	0	62	0	5	1	5	0	0	0	0	0	1	1	0	1	3	1	1
210760102	2014	0	67	0	2	5	5	0	0	0	0	0	0	1	0	0	5	1	2
210760102	2018	0	71	0	1	5	5	0	0	0	0	0	0	1	0	1	5	1	2
210761103	2014	0	47	0	3	1	1	0	0	0	1	0	1	0	0	0	5	0	3
210761103	2018	0	51	0	2	3	3	0	0	0	1	0	1	1	0	0	3	0	3
210763102	2014	0	64	0	3	1	3	0	0	0	0	0	1	1	0	0	3	1	3
210763102	2018	0	68	0	2	5	4	0	0	0	0	0	1	1	0	1	5	1	3
210764102	2014	0	52	0	3	3	3	0	0	0	0	0	1	1	0	0	5	0	3
210764102	2018	0	56	0	4	3	3	0	0	0	0	0	1	1	0	0	3	0	3
210766102	2014	0	72	0	5	2	4	0	0	0	1	0	0	1	0	0	3	1	2
210766102	2018	0	76	0	4	1	4	0	0	0	1	0	0	1	0	1	5	2	2
210767102	2014	0	45	0	3	4	3	1	0	0	0	0	1	1	0	0	5	0	3
210767102	2018	0	49	0	1	5	3	1	1	0	0	0	1	1	0	0	5	0	3
210768102	2014	0	45	0	3	3	2	1	0	0	0	1	1	1	1	0	2	0	2
210768102	2018	0	49	0	3	1	1	0	0	0	1	0	1	1	1	0	3	0	2
210773103	2014	0	51	0	2	3	3	1	0	0	0	0	1	1	0	1	5	0	4
210773103	2018	0	55	0	1	5	5	0	0	0	0	0	1	1	0	1	5	0	3
210775102	2014	0	64	0	3	3	3	0	0	0	0	0	1	1	0	0	5	1	2
210775102	2018	0	68	0	1	3	5	0	0	0	0	0	1	1	0	0	5	1	2
210778102	2014	1	49	0	3	4	5	0	0	0	0	0	1	1	2	1	5	0	2
210778102	2018	1	53	0	3	4	4	1	0	0	0	0	1	1	2	0	4	0	2
210779101	2014	0	61	0	3	3	4	1	1	0	0	0	1	1	0	1	4	1	2
210779101	2018	0	65	0	3	3	4	0	0	0	0	0	1	1	0	1	4	1	2
210781101	2014	1	58	0	3	3	2	1	0	0	0	0	0	1	2	1	3	0	3
210781101	2018	1	62	0	3	3	2	1	0	0	0	0	0	1	2	1	5	1	3
210782101	2014	1	56	0	3	2	4	1	0	0	0	0	0	1	3	1	4	0	3
210782101	2018	1	60	0	4	3	4	0	0	1	0	0	0	1	3	1	4	1	3
210789101	2014	1	45	0	3	3	3	0	0	0	0	0	1	1	3	1	4	0	2
210789101	2018	1	49	0	3	3	3	0	0	0	0	0	1	1	3	1	4	0	2
210795101	2014	1	69	0	5	1	1	1	1	0	0	0	0	1	1	0	4	1	2
210795101	2018	1	73	0	5	3	3	1	1	0	0	0	0	1	1	1	4	1	2
210800432	2014	1	60	0	5	1	3	1	1	0	0	0	0	1	1	0	3	1	3
210800432	2018	1	64	0	4	2	3	1	1	0	0	0	0	1	1	1	3	1	3
210809101	2014	1	62	0	5	1	1	1	1	0	0	0	0	0	1	0	2	1	4
210809101	2018	1	66	0	5	3	3	1	0	0	0	0	0	0	1	0	4	1	3
210814102	2014	1	52	0	1	4	4	0	0	0	0	0	1	1	0	0	5	0	3
210814102	2018	1	56	0	1	5	5	1	0	0	0	0	1	1	0	0	5	0	3
210822101	2014	1	48	0	4	3	3	1	1	0	0	0	1	1	1	0	3	0	2
210822101	2018	1	52	0	5	3	3	1	1	1	0	0	1	1	1	0	3	0	2
210827102	2014	1	55	0	3	4	3	0	0	0	0	0	0	1	1	0	5	0	3
210827102	2018	1	59	0	4	5	5	1	0	0	0	0	0	1	1	0	3	0	3
210829102	2014	1	59	0	5	1	4	0	1	0	0	0	0	1	3	0	5	0	3
210829102	2018	1	63	0	5	1	4	0	0	0	0	0	1	1	0	0	4	1	2
210830101	2014	1	52	0	5	2	3	1	0	0	0	0	0	1	0	0	5	0	3
210830101	2018	1	56	0	4	2	1	1	0	1	0	0	1	1	0	1	5	0	3
210835104	2014	1	63	0	4	3	3	0	0	0	0	0	1	0	0	0	5	1	2
210835104	2018	1	67	0	2	3	3	1	0	0	0	0	1	0	0	0	4	1	1
210840104	2014	1	63	0	3	1	3	1	0	0	0	0	1	0	0	0	5	1	3
210840104	2018	1	67	0	1	3	5	0	0	0	0	0	1	0	0	1	4	1	3
210844101	2014	0	50	0	3	2	3	1	0	0	0	0	1	1	0	0	5	0	2
210844101	2018	0	54	0	3	3	4	1	0	0	0	0	0	1	0	1	4	0	3
210846101	2014	0	68	0	3	1	3	1	0	0	0	0	0	1	0	1	5	1	2
210846101	2018	0	72	0	3	3	2	0	1	0	0	0	0	1	0	1	5	1	2
210848101	2014	0	53	0	5	1	1	1	0	0	0	0	1	1	1	0	5	0	2
210848101	2018	0	57	0	3	3	3	0	0	0	0	0	1	1	1	1	4	0	2
210849101	2014	0	46	0	1	3	2	0	0	0	0	0	1	1	0	1	3	0	2
210849101	2018	0	50	0	3	2	3	0	0	0	0	0	1	1	0	1	4	0	2
210854101	2014	0	60	0	5	1	5	0	0	0	0	0	1	0	0	0	5	1	2
210854101	2018	0	64	0	3	1	5	0	0	0	0	0	1	0	0	0	3	1	2
210855102	2014	0	60	0	2	3	4	0	0	0	0	0	1	1	0	1	5	1	3
210855102	2018	0	64	0	1	3	3	0	0	0	0	0	1	1	0	1	5	1	3
210856101	2014	0	51	0	1	1	1	0	0	0	1	1	1	1	1	0	5	0	2
210856101	2018	0	55	0	1	2	4	0	0	0	1	1	1	1	1	0	4	0	2
210858102	2014	0	46	0	3	3	2	1	0	0	0	0	1	1	0	0	4	0	2
210858102	2018	0	50	0	3	3	3	1	0	0	0	0	1	1	0	0	4	0	2
210860101	2014	0	65	0	2	3	3	0	0	0	1	0	0	1	0	1	5	1	2
210860101	2018	0	69	0	3	3	4	0	0	0	1	0	0	1	0	1	5	1	2
210862101	2014	0	59	0	3	2	3	1	0	0	0	0	0	1	0	1	5	0	2
210862101	2018	0	63	0	3	5	5	0	0	0	0	0	1	1	0	1	5	1	2
210863101	2014	0	54	0	3	1	1	0	0	1	0	0	0	1	1	1	5	0	4
210863101	2018	0	58	0	3	1	1	0	0	0	0	0	1	1	1	0	4	0	4
210864101	2014	0	52	0	1	4	3	0	0	0	0	0	0	1	1	1	4	0	3
210864101	2018	0	56	0	3	3	3	0	0	0	0	0	1	1	1	1	3	0	2
210866102	2014	0	66	0	2	1	3	0	0	0	0	0	0	1	0	1	5	1	2
210866102	2018	0	70	0	3	3	3	0	0	0	0	0	1	1	0	1	5	1	1
210871102	2014	1	50	0	3	3	2	0	0	0	0	0	0	1	1	1	4	0	2
210871102	2018	1	54	0	3	2	1	0	0	0	0	0	0	1	1	0	4	0	2
210873102	2014	1	51	0	3	3	2	0	0	0	0	0	0	1	3	1	5	0	2
210873102	2018	1	55	0	2	2	2	0	0	0	0	0	0	1	3	1	5	0	3
210878101	2014	1	46	0	4	3	3	0	0	0	0	0	1	1	3	1	5	0	2
210878101	2018	1	50	0	3	3	3	0	1	1	0	0	1	1	3	1	4	0	2
210879104	2014	1	70	0	2	1	3	1	0	0	0	0	0	0	0	1	4	1	4
210879104	2018	1	74	0	2	2	4	1	0	0	0	0	0	0	0	1	4	1	4
210884101	2014	1	50	0	3	3	3	0	0	0	0	0	1	1	3	0	4	0	2
210884101	2018	1	54	0	2	3	3	0	0	0	0	0	0	1	3	1	4	0	2
210886102	2014	1	62	0	4	2	2	0	0	0	0	0	0	1	0	0	3	1	3
210886102	2018	1	66	0	3	2	2	0	0	1	0	0	0	1	0	1	4	1	3
210887102	2014	1	55	0	1	3	3	0	0	0	0	0	0	1	2	1	4	0	3
210887102	2018	0	59	0	3	3	2	0	1	0	0	0	0	1	2	0	4	0	3
210888101	2014	1	45	0	2	4	4	0	0	0	0	0	1	1	2	1	5	0	2
210888101	2018	1	49	0	1	3	3	0	0	0	0	0	1	1	2	1	5	0	2
210889102	2014	1	62	0	3	4	4	0	1	0	0	0	0	1	3	1	5	1	2
210889102	2018	1	66	0	3	1	1	1	1	1	0	0	0	1	3	1	5	1	2
210894102	2014	1	45	0	5	1	3	1	0	0	0	0	0	1	3	1	3	0	1
210894102	2018	1	49	0	5	3	3	1	0	1	0	0	0	1	3	0	2	0	2
210901101	2014	0	52	0	5	3	1	1	1	0	0	0	1	1	0	1	2	0	3
210901101	2018	0	56	0	5	3	3	1	1	0	0	0	1	1	0	1	3	0	3
210903101	2014	0	59	0	5	4	4	1	1	0	1	0	1	1	0	0	5	0	2
210903101	2018	0	63	0	5	4	3	1	1	1	0	0	0	1	0	0	5	1	2
210905102	2014	0	61	0	3	3	3	0	0	0	0	0	0	1	0	0	3	1	2
210905102	2018	0	65	0	3	3	4	0	0	0	0	0	1	1	0	1	3	1	2
210909102	2014	0	69	0	1	3	3	1	0	0	0	0	1	1	0	0	5	1	2
210909102	2018	0	73	0	1	5	5	0	0	0	0	0	1	1	0	0	5	1	1
210914101	2014	0	72	0	4	4	2	1	0	0	1	0	0	0	1	1	5	1	1
210914101	2018	1	76	0	3	4	3	0	0	0	1	0	0	0	1	1	5	2	2
210918103	2014	0	66	0	2	3	2	0	0	0	0	0	0	1	0	1	5	1	2
210918103	2018	0	70	0	3	5	1	0	0	0	0	0	0	1	0	1	5	1	2
210919101	2014	0	70	0	3	1	3	0	0	0	0	0	1	1	1	0	5	1	4
210919101	2018	0	73	0	5	1	1	1	0	0	0	0	0	1	1	1	5	1	1
210921101	2014	0	47	0	4	3	3	1	0	0	1	0	1	1	0	0	5	0	2
210921101	2018	0	51	0	4	3	1	0	0	0	1	0	1	1	0	0	3	0	2
210923103	2014	0	63	0	1	4	3	0	0	1	1	0	1	1	0	0	4	1	2
210923103	2018	0	67	0	5	5	3	1	0	1	1	0	1	1	0	0	3	1	2
210924102	2014	0	46	0	5	3	4	1	1	0	1	0	1	1	0	0	3	0	3
210924102	2018	0	50	0	5	3	2	0	1	1	0	0	1	1	0	0	2	0	3
210925101	2014	0	48	0	5	2	3	1	0	0	1	0	1	1	0	0	3	0	2
210925101	2018	0	52	0	5	1	2	1	0	0	1	0	1	1	0	0	2	0	3
210927102	2014	0	48	0	5	1	1	0	1	0	0	0	1	1	0	0	5	0	3
210927102	2018	0	52	0	5	3	3	1	0	1	0	0	1	1	0	0	3	0	4
210928102	2014	0	52	0	3	2	5	1	0	0	0	0	1	1	0	0	3	0	3
210928102	2018	0	56	0	1	3	5	1	0	0	0	0	1	1	0	1	3	0	3
210930101	2014	0	58	0	5	3	3	1	1	0	1	0	1	1	0	1	5	0	2
210930101	2018	0	62	0	4	4	5	1	0	0	1	0	1	1	0	1	4	1	2
210933102	2014	0	52	0	1	3	4	0	0	0	0	0	1	1	0	1	1	0	2
210933102	2018	0	56	0	3	4	4	0	0	0	0	0	1	1	0	1	3	0	2
210934102	2014	0	64	0	3	3	3	0	0	0	0	0	1	1	0	0	5	1	2
210934102	2018	0	68	0	4	3	3	0	0	0	0	0	1	1	0	0	5	1	2
210939102	2014	0	61	0	5	5	4	1	1	0	1	0	1	1	0	1	5	1	1
210939102	2018	0	65	0	5	5	5	0	0	0	1	0	1	1	0	1	5	1	2
210941102	2014	0	58	0	3	3	4	0	0	0	1	0	1	1	1	1	3	0	2
210941102	2018	0	62	0	3	4	4	0	0	0	1	0	1	1	1	0	5	1	2
210949102	2014	0	58	0	5	1	2	1	0	0	0	0	1	1	0	1	1	0	2
210949102	2018	0	62	0	5	2	3	1	0	0	0	0	1	1	0	1	3	1	2
210955101	2014	0	48	0	5	2	3	1	1	0	0	0	1	1	1	0	3	0	3
210955101	2018	0	52	0	5	2	3	1	1	0	0	0	0	1	1	0	4	0	3
210964101	2014	1	60	0	3	3	3	0	0	0	0	0	1	1	1	1	4	1	3
210964101	2018	1	64	0	3	3	3	0	0	0	0	0	1	1	1	1	3	1	2
210970101	2014	1	79	0	3	2	2	0	0	0	0	0	0	0	3	1	4	2	2
210970101	2018	1	83	0	5	1	2	1	1	1	0	0	0	0	0	1	5	2	2
210971102	2014	1	77	0	3	3	2	1	0	1	0	0	0	0	0	1	5	2	2
210971102	2018	1	81	0	3	4	3	0	0	0	0	0	0	0	0	1	5	2	2
210974102	2014	1	70	0	5	1	1	1	0	0	0	0	0	1	0	1	3	1	3
210974102	2018	1	74	0	4	5	4	1	1	1	0	0	0	1	0	1	5	1	3
210975101	2014	1	51	0	3	3	3	0	1	0	0	1	1	1	3	1	5	0	3
210975101	2018	1	55	0	3	3	3	0	1	1	0	0	0	1	3	1	5	0	3
210978101	2014	1	47	0	4	2	3	0	0	0	0	0	1	1	1	0	3	0	3
210978101	2018	1	51	0	5	3	2	1	1	0	0	0	1	1	1	0	4	0	3
210980101	2014	1	65	0	5	1	1	0	0	1	0	0	0	1	3	0	5	1	2
210980101	2018	1	69	0	5	2	3	1	1	1	0	0	0	1	0	1	4	1	2
210981101	2014	1	50	0	3	2	2	0	0	0	0	0	1	1	2	0	2	0	2
210981101	2018	1	54	0	5	3	3	1	1	0	0	0	0	1	2	1	4	0	1
210993102	2014	1	60	0	3	4	4	0	0	0	0	0	0	1	3	1	5	1	2
210993102	2018	1	64	0	3	3	3	0	0	0	0	0	0	1	3	1	5	1	2
210994102	2014	1	77	0	5	3	3	1	1	1	1	0	0	1	0	1	5	2	2
210994102	2018	1	81	0	5	4	3	1	1	1	1	0	0	1	0	0	4	2	1
210998101	2014	1	66	0	2	3	3	0	0	0	0	0	0	0	0	0	5	1	3
210998101	2018	1	70	0	4	3	3	1	1	1	0	0	0	0	0	1	4	1	3
211009101	2014	1	58	0	4	2	3	1	0	0	0	0	0	1	2	1	4	0	3
211009101	2018	1	62	0	3	2	3	1	1	0	0	0	0	1	2	1	4	1	3
211011102	2014	1	52	0	3	1	1	0	0	0	0	0	0	1	2	0	5	0	4
211011102	2018	1	56	0	3	2	2	0	0	0	0	0	0	1	2	1	3	0	4
211015101	2014	1	57	0	5	3	3	1	1	1	0	0	0	1	1	1	4	0	3
211015101	2018	1	61	0	5	3	3	1	1	1	0	0	0	1	1	1	4	1	3
211019101	2014	1	50	0	2	3	3	0	0	0	0	0	1	1	3	1	5	0	3
211019101	2018	1	54	0	1	3	3	0	0	0	0	0	1	1	3	1	5	0	2
211023102	2014	1	51	0	4	3	3	1	0	0	0	0	0	1	1	1	4	0	2
211023102	2018	1	55	0	4	4	3	1	0	0	0	0	0	1	1	1	5	0	2
211028101	2014	0	56	0	3	3	3	1	0	0	0	0	1	1	0	0	5	0	2
211028101	2018	0	60	0	4	5	5	1	1	0	0	0	1	1	0	0	5	1	2
211031103	2014	0	58	0	5	3	3	1	1	0	0	0	1	1	0	0	5	0	2
211031103	2018	0	62	0	5	3	3	0	1	0	0	0	1	1	0	0	2	1	2
211032102	2014	0	48	0	3	3	4	0	0	0	0	0	1	1	0	0	3	0	4
211032102	2018	0	52	0	5	3	3	1	1	0	0	0	1	1	0	0	4	0	4
211034101	2014	0	55	0	4	3	3	1	0	0	0	0	1	1	2	1	3	0	2
211034101	2018	0	59	0	3	4	4	0	0	0	0	0	1	1	2	1	3	0	3
211035103	2014	0	60	0	5	4	5	0	1	0	0	0	1	1	0	0	5	1	2
211035103	2018	0	64	0	4	3	5	1	0	0	0	0	1	1	0	1	5	1	2
211039101	2014	0	49	0	3	3	2	0	0	0	0	0	1	1	1	0	4	0	2
211039101	2018	0	53	0	3	2	2	0	0	0	0	0	1	1	1	0	3	0	2
211042102	2014	0	79	0	3	3	4	0	0	0	0	0	0	1	2	0	5	2	2
211042102	2018	0	83	0	3	5	4	0	0	0	0	0	0	1	2	1	4	2	2
211047101	2014	0	53	0	3	3	3	0	0	0	0	0	1	1	2	0	5	0	2
211047101	2018	0	57	0	3	3	4	0	0	0	0	0	1	1	2	0	4	0	2
211049102	2014	0	59	0	4	3	5	0	0	0	0	0	1	1	0	0	4	0	4
211049102	2018	0	63	0	5	4	5	1	0	0	0	0	1	1	0	0	2	1	4
211051103	2014	0	59	0	2	2	1	1	1	0	0	0	1	0	1	0	3	0	3
211051103	2018	0	63	0	3	1	2	0	0	0	0	0	1	0	1	1	3	1	3
211056101	2014	0	55	0	3	3	5	1	0	0	0	0	1	1	0	1	5	0	3
211056101	2018	0	59	0	3	1	5	0	0	0	0	0	0	1	0	1	5	0	3
211058102	2014	0	46	0	3	3	2	0	0	0	0	0	1	1	0	0	3	0	3
211058102	2018	0	50	0	4	5	3	0	0	0	0	0	1	1	0	1	5	0	3
211059101	2014	0	47	0	2	1	3	0	0	0	0	0	1	1	0	0	5	0	2
211059101	2018	0	51	0	1	5	1	0	0	0	0	0	1	1	0	1	5	0	2
211060103	2014	0	69	0	1	3	4	0	0	0	0	0	0	0	1	1	5	1	2
211060103	2018	0	73	0	3	4	3	0	0	0	0	0	0	0	1	0	5	1	3
211063102	2014	0	68	0	5	3	3	1	1	1	0	0	1	1	3	0	4	1	2
211063102	2018	0	72	0	3	4	4	1	1	1	0	1	0	1	3	1	4	1	2
211064102	2014	0	60	0	5	2	2	1	1	1	0	0	1	1	0	1	3	1	4
211064102	2018	0	64	0	5	1	1	1	1	0	0	0	1	1	0	0	5	1	4
211068101	2014	0	68	0	1	3	5	0	0	0	0	0	1	1	0	0	5	1	2
211068101	2018	0	72	0	1	5	5	0	0	0	0	0	1	1	0	1	5	1	2
211070101	2014	0	68	0	5	2	4	1	1	0	0	0	0	1	0	0	5	1	2
211070101	2018	0	72	0	5	5	5	1	1	1	0	0	0	1	0	0	4	1	3
211071102	2014	0	72	0	5	3	3	1	1	0	0	0	0	1	0	0	5	1	2
211071102	2018	0	76	0	5	3	4	0	0	0	0	0	0	1	0	0	5	2	2
211078102	2014	0	68	0	3	2	2	0	0	0	0	0	1	1	0	0	3	1	3
211078102	2018	0	72	0	3	3	4	0	1	0	0	0	0	1	0	0	5	1	3
211080103	2014	0	70	0	1	5	5	0	0	0	0	0	1	0	0	0	5	1	4
211080103	2018	0	74	0	2	5	5	0	0	0	0	0	1	0	0	1	5	1	3
211080104	2014	0	45	0	4	2	4	1	0	0	0	0	1	1	0	0	5	0	2
211080104	2018	0	49	0	4	3	5	1	0	1	0	0	1	1	0	0	5	0	2
211083102	2014	1	78	0	3	4	4	0	0	0	0	0	0	0	0	1	5	2	3
211083102	2018	1	82	0	2	5	5	0	0	0	0	0	0	0	0	1	5	2	3
211090101	2014	1	63	0	4	3	3	1	1	0	0	0	0	1	1	0	3	1	2
211090101	2018	1	67	0	4	5	5	1	1	1	0	0	0	0	1	1	5	1	2
211093103	2014	1	46	0	3	2	2	1	0	0	0	0	1	1	1	0	4	0	2
211093103	2018	1	50	0	3	3	3	0	1	0	0	0	1	1	1	0	4	0	3
211095101	2014	1	63	0	4	3	2	0	1	1	0	0	0	1	0	1	5	1	3
211095101	2018	1	67	0	4	3	3	0	0	1	0	0	0	1	0	1	5	1	4
211104101	2014	1	57	0	2	1	3	1	0	0	0	0	0	1	1	0	4	0	2
211104101	2018	1	61	0	3	3	1	1	0	0	0	0	0	1	1	1	4	1	2
211106101	2014	1	74	0	3	3	3	0	0	0	0	0	0	1	0	1	4	1	3
211106101	2018	1	78	0	5	5	3	0	1	1	0	0	0	1	0	0	5	2	3
211109102	2014	1	57	0	3	1	3	0	0	0	0	0	0	1	1	1	5	0	3
211109102	2018	1	61	0	4	3	3	0	0	0	0	0	0	1	1	1	4	1	3
211112102	2014	1	50	0	2	1	1	0	1	0	0	0	1	1	2	0	3	0	3
211112102	2018	1	54	0	3	1	1	0	0	0	0	0	0	0	2	1	3	0	2
211133431	2014	1	52	0	5	1	2	1	1	0	0	0	0	1	2	1	3	0	3
211133431	2018	1	56	0	5	3	3	1	1	0	0	0	0	1	2	1	4	0	4
211156101	2014	1	48	0	4	3	3	0	0	0	0	0	1	1	0	1	4	0	2
211156101	2018	1	52	0	4	3	1	1	0	0	0	0	0	1	1	1	3	0	2
211161101	2014	1	73	0	5	2	3	1	1	1	1	0	0	1	2	0	4	1	2
211161101	2018	1	77	0	3	3	2	0	1	1	1	0	0	0	2	1	4	2	2
211180101	2014	1	81	0	5	2	3	0	1	1	0	0	0	1	0	0	5	2	2
211180101	2018	1	85	0	1	5	5	0	1	1	0	0	0	1	0	0	5	2	3
211183101	2014	0	61	0	5	5	5	0	0	0	0	0	1	0	0	0	3	1	1
211183101	2018	0	65	0	5	3	4	0	1	0	0	0	0	0	0	0	3	1	2
211185101	2014	0	62	0	1	3	3	0	0	0	0	0	1	1	0	1	3	1	2
211185101	2018	0	66	0	1	3	5	0	0	0	0	0	1	1	0	0	5	1	2
211186101	2014	0	65	0	3	3	5	0	0	0	0	0	1	0	0	0	1	1	2
211186101	2018	0	69	0	1	5	5	0	0	0	0	0	1	0	0	0	5	1	1
211187101	2014	0	49	0	5	3	3	1	0	0	0	0	0	1	1	1	3	0	1
211187101	2018	0	53	0	5	3	5	1	1	0	0	0	0	1	1	0	3	0	1
211189101	2014	0	47	0	5	1	1	1	0	0	0	0	1	1	1	0	5	0	2
211189101	2018	0	51	0	3	3	3	0	0	0	0	0	1	1	1	0	2	0	3
211191101	2014	0	66	0	1	3	3	0	0	0	0	0	1	1	0	0	5	1	2
211191101	2018	0	70	0	3	5	1	0	0	0	0	0	1	1	0	0	5	1	3
211193101	2014	0	63	0	1	3	4	0	0	0	0	0	0	1	0	0	5	1	2
211193101	2018	0	67	0	3	3	5	0	1	1	0	0	0	1	0	0	5	1	2
211195101	2014	0	52	0	5	3	4	1	0	0	1	0	1	1	0	0	3	0	2
211195101	2018	0	56	0	5	3	4	1	0	0	1	0	1	1	0	0	4	0	2
211196101	2014	0	51	0	4	3	3	0	0	0	0	1	1	1	1	1	5	0	4
211196101	2018	0	55	0	3	4	4	0	0	0	0	1	1	1	1	1	4	0	4
211197101	2014	0	45	0	3	2	4	0	0	0	0	0	1	1	1	1	2	0	3
211197101	2018	1	49	0	2	3	3	0	0	0	0	0	1	1	1	1	4	0	2
211198102	2014	1	46	0	2	3	5	0	0	0	0	0	0	1	1	0	1	0	2
211198102	2018	1	50	0	2	5	3	0	0	0	0	0	0	1	1	0	5	0	2
211199101	2014	0	51	0	3	3	3	0	0	0	0	0	1	1	1	1	4	0	2
211199101	2018	0	55	0	1	2	3	0	0	0	0	0	1	1	1	1	3	0	2
211201105	2014	0	50	0	3	2	3	0	0	0	0	0	1	1	0	0	5	0	4
211201105	2018	0	54	0	3	3	5	0	1	0	0	0	1	1	0	0	3	0	4
211205102	2014	0	45	0	3	2	3	0	0	0	0	0	1	1	1	0	3	0	2
211205102	2018	0	49	0	3	3	3	0	0	0	0	0	1	1	1	1	2	0	3
211207101	2014	0	48	0	3	3	3	0	0	0	0	0	1	1	1	0	4	0	2
211207101	2018	0	52	0	4	2	3	0	0	0	0	0	1	1	1	1	3	0	2
211208102	2014	0	49	0	3	1	5	1	0	0	0	0	1	1	0	0	5	0	2
211208102	2018	0	53	0	2	5	5	0	0	0	0	0	1	1	0	0	5	0	2
211209101	2014	0	46	0	5	3	3	1	0	0	0	0	1	1	2	0	2	0	2
211209101	2018	0	50	0	5	1	5	1	0	0	0	0	1	1	2	1	5	0	2
211214103	2014	0	57	0	4	3	3	0	1	0	0	0	1	1	2	0	4	0	3
211214103	2018	0	61	0	5	1	3	1	0	1	0	0	0	1	2	0	4	1	3
211217102	2014	0	64	0	5	2	3	1	0	0	0	0	1	1	0	0	5	1	2
211217102	2018	0	68	0	5	5	5	1	1	0	1	0	1	1	0	1	5	1	2
211219101	2014	0	50	0	4	1	3	1	0	0	1	0	1	1	0	0	5	0	3
211219101	2018	0	54	0	4	1	3	0	0	0	1	0	1	1	0	1	5	0	3
211220102	2014	0	50	0	5	3	4	1	1	0	0	0	1	1	0	0	3	0	3
211220102	2018	0	54	0	5	2	4	1	1	0	0	0	1	1	0	0	3	0	3
211222101	2014	0	48	0	5	4	4	1	1	1	0	0	1	1	1	1	4	0	2
211222101	2018	0	52	0	5	2	3	1	1	1	0	0	0	1	1	1	4	0	3
211223101	2014	0	59	0	2	3	3	0	0	0	0	0	1	1	1	0	4	0	2
211223101	2018	0	63	0	2	2	3	0	0	0	0	0	1	1	1	0	3	1	3
211227102	2014	0	51	0	3	3	3	1	0	0	0	0	1	1	1	1	4	0	2
211227102	2018	0	55	0	1	4	4	0	0	0	0	0	1	1	1	0	5	0	2
211229101	2014	0	48	0	1	2	3	0	0	0	1	0	1	1	0	0	4	0	4
211229101	2018	0	52	0	2	3	4	0	0	0	1	0	1	1	0	0	4	0	4
211230102	2014	0	53	0	2	3	4	0	0	0	0	0	1	1	1	1	5	0	2
211230102	2018	0	57	0	3	5	5	0	0	0	0	0	1	1	1	0	5	0	2
211231102	2014	0	50	0	3	3	3	1	0	0	0	0	1	1	0	0	3	0	4
211231102	2018	0	54	0	3	5	5	1	1	0	0	0	1	1	0	0	5	0	4
211233101	2014	0	60	0	1	3	5	1	0	0	1	0	1	1	0	1	5	1	2
211233101	2018	0	64	0	2	5	5	0	0	0	0	0	0	0	0	0	4	1	2
211234101	2014	0	59	0	5	3	4	1	0	1	0	1	1	1	2	0	4	0	3
211234101	2018	0	63	0	5	3	4	0	0	1	0	1	1	1	2	1	4	1	4
211236101	2014	0	59	0	3	3	4	1	0	0	0	0	1	1	2	1	3	0	1
211236101	2018	0	63	0	3	3	3	1	0	0	0	0	1	0	2	0	4	1	2
211239101	2014	1	51	0	4	1	1	0	0	0	0	0	1	1	2	1	5	0	2
211239101	2018	1	55	0	3	1	4	0	0	0	0	0	0	1	2	1	5	0	2
211247101	2014	1	56	0	3	2	3	0	0	0	1	0	0	1	1	1	4	0	3
211247101	2018	1	60	0	3	3	2	1	1	0	1	0	0	1	1	1	4	1	3
211254102	2014	1	52	0	2	3	3	1	0	0	0	0	1	1	1	0	5	0	2
211254102	2018	1	56	0	1	5	1	0	0	0	0	0	0	1	1	0	5	0	2
211259102	2014	1	56	0	3	1	1	0	0	0	0	0	0	1	1	0	5	0	3
211259102	2018	1	60	0	1	3	3	0	0	0	0	0	0	1	1	1	5	1	3
211260102	2014	1	62	0	3	4	3	0	0	0	0	0	0	0	1	1	3	1	2
211260102	2018	1	66	0	3	2	1	0	0	0	0	0	0	0	1	0	5	1	2
211267101	2014	1	67	0	3	1	1	0	0	0	0	0	0	1	0	1	4	1	2
211267101	2018	1	71	0	3	2	3	0	1	0	0	0	0	1	0	1	4	1	2
211281103	2014	1	65	0	5	3	5	1	0	0	0	0	1	1	1	1	5	1	2
211281103	2018	1	69	0	3	5	5	0	0	0	0	0	0	1	1	1	5	1	2
211292101	2014	1	56	0	1	3	1	0	0	0	0	0	0	1	1	1	5	0	3
211292101	2018	1	60	0	3	3	1	0	0	0	0	0	0	1	1	0	5	1	3
211293101	2014	1	65	0	3	2	5	1	0	0	0	0	0	1	1	1	5	1	2
211293101	2018	1	69	0	3	3	5	1	0	0	0	0	0	1	1	1	5	1	2
211298432	2014	1	62	0	5	2	3	1	1	0	0	0	0	1	0	0	4	1	2
211298432	2018	1	66	0	5	2	3	1	0	1	0	0	0	0	0	1	5	1	1
211308103	2014	1	51	0	3	3	3	0	0	0	0	0	0	1	2	0	4	0	3
211308103	2018	1	55	0	3	2	3	0	0	0	0	0	0	1	2	0	5	0	4
211316102	2014	1	72	0	2	2	3	0	0	1	0	0	0	1	2	1	5	1	2
211316102	2018	1	76	0	1	4	4	0	0	0	0	0	0	1	2	1	5	2	2
211317431	2014	1	73	0	3	1	1	0	0	0	0	0	0	0	0	1	5	1	3
211317431	2018	1	77	0	5	3	2	1	1	1	0	0	0	0	0	1	4	2	3
211319101	2014	1	49	0	5	1	4	0	1	1	0	0	0	1	1	1	4	0	2
211319101	2018	1	53	0	4	2	3	1	1	0	0	0	0	1	1	1	3	0	2
211324101	2014	1	67	0	3	4	3	0	0	0	0	0	0	1	2	1	5	1	2
211324101	2018	1	71	0	3	3	4	0	0	0	0	0	0	1	2	1	5	1	2
211333101	2014	1	56	0	3	1	1	0	0	0	0	0	0	1	1	1	4	0	2
211333101	2018	1	60	0	1	3	2	0	0	0	0	0	0	1	1	1	5	1	2
211335101	2014	1	47	0	5	3	3	1	0	1	0	0	1	1	2	0	4	0	2
211335101	2018	1	51	0	4	4	4	1	0	0	0	0	1	0	2	0	3	0	2
211338103	2014	1	57	0	4	2	2	1	1	0	0	0	0	1	0	1	5	0	2
211338103	2018	1	61	0	3	4	3	0	0	0	0	0	0	1	0	1	5	1	1
211341102	2014	1	46	0	1	3	3	0	0	0	0	0	1	1	0	1	5	0	2
211341102	2018	1	50	0	3	3	3	0	0	0	0	0	1	1	0	1	5	0	3
211342101	2014	1	57	0	5	2	3	1	1	0	0	0	1	1	2	0	4	0	3
211342101	2018	1	61	0	3	3	3	0	1	1	0	0	1	0	2	0	5	1	3
211345103	2014	1	58	0	3	2	3	1	0	0	1	0	0	1	0	0	5	0	2
211345103	2018	1	62	0	3	1	1	0	0	0	1	0	0	0	0	0	4	1	2
211350102	2014	1	54	0	3	2	4	0	0	0	0	0	1	1	0	0	5	0	2
211350102	2018	1	58	0	4	3	2	0	1	0	0	0	1	1	0	0	5	0	2
211353103	2014	1	50	0	3	2	1	0	0	0	0	0	1	1	1	1	5	0	2
211353103	2018	1	54	0	3	5	5	1	0	0	0	0	1	1	1	1	5	0	2
211354101	2014	1	46	0	1	2	4	1	0	0	0	0	1	1	1	0	5	0	3
211354101	2018	1	50	0	3	3	3	0	0	0	0	0	1	1	1	0	3	0	3
211354104	2014	1	78	0	2	1	3	1	1	0	0	0	0	0	0	1	5	2	3
211354104	2018	1	82	0	3	1	4	1	1	0	0	0	0	0	0	1	5	2	2
211355103	2014	1	62	0	3	3	3	0	0	0	0	0	0	1	0	0	3	1	3
211355103	2018	1	65	0	3	5	5	0	0	0	0	0	0	1	0	1	5	1	2
211356102	2014	1	62	0	3	1	1	0	0	0	1	0	1	1	0	0	2	1	3
211356102	2018	1	66	0	3	1	1	1	1	0	0	0	0	1	0	0	3	1	2
211357101	2014	1	70	0	3	2	3	1	0	0	0	0	0	1	0	0	1	1	2
211357101	2018	1	74	0	5	3	1	1	1	1	0	0	0	1	0	0	2	1	2
211358102	2014	1	70	0	3	2	5	1	0	0	1	0	0	1	0	0	3	1	2
211358102	2018	1	74	0	3	5	5	0	0	0	1	0	0	1	0	1	5	1	2
211359102	2014	1	70	0	3	3	3	0	0	0	0	0	0	1	1	1	5	1	2
211359102	2018	1	74	0	4	3	3	0	0	0	0	0	0	1	1	1	4	1	2
211362101	2014	1	49	0	3	3	3	1	0	0	1	0	1	1	0	1	5	0	3
211362101	2018	1	53	0	3	3	3	1	0	0	1	0	1	1	0	1	4	0	2
211363101	2014	1	58	0	3	3	2	0	0	0	0	0	0	1	0	1	5	0	3
211363101	2018	1	62	0	3	3	3	0	0	0	0	0	0	1	0	1	4	1	3
211365102	2014	1	70	0	4	3	3	1	1	0	0	0	1	0	0	0	3	1	1
211365102	2018	1	74	0	5	3	3	1	1	0	0	0	0	0	0	0	5	1	1
211367101	2014	1	48	0	2	3	3	0	0	0	0	0	1	1	0	1	5	0	3
211367101	2018	1	52	0	1	5	5	0	0	0	0	0	1	1	0	1	5	0	3
211371102	2014	0	48	0	4	3	3	0	0	0	0	0	1	1	1	0	4	0	4
211371102	2018	0	52	0	5	2	4	1	1	0	0	0	1	1	1	0	4	0	3
211372102	2014	0	59	0	4	3	3	1	0	0	1	0	1	1	0	0	5	0	2
211372102	2018	0	63	0	5	3	3	1	1	0	1	0	1	1	0	1	4	1	2
211373101	2014	0	59	0	5	2	3	1	0	0	1	0	1	1	0	0	3	0	3
211373101	2018	0	63	0	5	3	3	0	1	0	1	0	1	1	0	0	3	1	3
211374101	2014	0	65	0	3	5	5	1	1	0	1	0	1	1	0	0	4	1	3
211374101	2018	0	69	0	5	3	5	1	1	0	1	0	1	1	0	1	3	1	4
211375102	2014	0	55	0	2	4	3	0	0	0	1	0	1	1	0	0	3	0	3
211375102	2018	0	59	0	5	3	3	1	1	0	0	1	1	1	0	1	3	0	2
211376101	2014	0	57	0	5	3	4	0	0	0	0	0	1	1	1	0	3	0	3
211376101	2018	0	61	0	5	4	4	0	0	0	0	0	1	1	1	1	4	1	2
211377102	2014	0	70	0	5	3	3	0	1	0	0	0	0	1	0	0	4	1	2
211377102	2018	0	74	0	5	4	3	0	1	0	0	0	0	1	0	1	5	1	4
211379101	2014	0	56	0	3	5	1	0	0	0	0	0	1	1	1	0	4	0	1
211379101	2018	0	60	0	3	2	3	0	0	0	0	0	1	1	1	0	4	1	1
211380102	2014	0	58	0	5	3	5	1	0	0	0	0	1	1	2	0	3	0	2
211380102	2018	0	62	0	5	3	3	1	0	0	0	0	1	1	2	0	3	1	2
211383102	2014	0	56	0	5	3	3	1	1	0	1	0	1	1	0	1	5	0	4
211383102	2018	0	60	0	5	3	3	1	0	0	1	0	1	1	0	1	5	1	4
211386101	2014	0	47	0	3	3	2	0	0	0	0	0	1	1	0	0	4	0	2
211386101	2018	0	51	0	3	3	3	0	0	0	0	0	1	1	0	0	4	0	2
211390101	2014	0	58	0	3	3	4	1	0	0	1	1	1	0	0	0	4	0	3
211390101	2018	0	62	0	3	3	4	0	0	0	1	1	0	0	0	1	3	1	3
211391101	2014	0	52	0	5	5	1	1	0	0	1	0	1	1	0	0	3	0	2
211391101	2018	0	56	0	4	3	3	0	0	0	1	0	1	0	0	1	2	0	1
211392102	2014	0	62	0	3	3	2	1	0	0	0	0	1	1	0	0	4	1	2
211392102	2018	0	66	0	5	3	3	1	0	0	0	0	1	1	0	1	3	1	2
211396101	2014	0	50	0	5	3	5	1	1	0	0	0	0	0	0	0	5	0	2
211396101	2018	0	54	0	5	3	3	1	1	1	0	0	0	0	0	0	5	0	2
211400102	2014	0	79	0	5	2	1	1	1	0	1	0	0	0	0	1	3	2	1
211400102	2018	0	83	0	5	3	3	0	0	0	1	0	0	0	0	1	1	2	2
211400103	2014	0	52	0	4	1	1	1	1	0	0	0	1	1	0	0	1	0	2
211400103	2018	0	56	0	5	5	5	0	0	0	0	0	1	1	0	0	5	0	2
211402103	2014	0	55	0	2	1	2	0	0	0	0	0	1	1	0	1	4	0	3
211402103	2018	0	59	0	1	4	5	0	0	0	0	0	1	1	0	0	5	0	4
211406101	2014	0	49	0	5	3	4	0	1	1	0	0	1	1	1	1	5	0	3
211406101	2018	0	53	0	5	3	3	1	0	1	0	0	1	1	1	1	4	0	3
211407104	2014	0	62	0	3	1	1	0	1	0	1	0	1	1	0	1	5	1	2
211407104	2018	0	66	0	3	3	2	0	0	0	1	1	1	0	0	1	5	1	2
211408102	2014	0	53	0	3	3	3	0	0	0	0	0	1	1	1	0	3	0	2
211408102	2018	0	57	0	3	3	4	0	0	1	0	0	1	1	1	1	4	0	2
211409103	2014	0	70	0	2	3	3	1	0	0	0	0	0	1	0	1	3	1	2
211409103	2018	0	74	0	5	1	2	0	0	0	0	0	0	1	0	0	4	1	2
211410104	2014	0	64	0	3	1	1	0	0	0	1	0	0	1	0	1	3	1	2
211410104	2018	0	68	0	4	3	3	0	0	0	1	0	0	0	0	1	5	1	2
211412101	2014	0	50	0	5	1	1	1	1	0	1	0	1	1	0	1	5	0	2
211412101	2018	0	54	0	5	5	5	1	0	0	1	0	1	1	0	0	5	0	1
211413101	2014	0	53	0	3	4	5	0	0	0	0	0	1	1	1	0	4	0	3
211413101	2018	0	57	0	5	5	5	1	0	1	0	0	1	1	1	1	3	0	3
211416101	2014	0	46	0	3	3	2	0	0	0	0	0	1	1	1	0	4	0	2
211416101	2018	0	50	0	1	1	3	0	0	1	0	0	1	1	1	0	3	0	2
211416104	2014	0	65	0	4	3	3	0	0	0	1	0	0	1	0	1	4	1	1
211416104	2018	0	69	0	4	1	2	0	0	0	1	0	0	1	0	0	4	1	2
211417103	2014	0	64	0	5	2	1	1	0	0	0	0	0	1	0	0	3	1	2
211417103	2018	0	68	0	5	3	4	0	0	1	0	0	0	1	0	0	4	1	2
211418103	2014	0	46	0	3	5	3	0	0	0	0	0	1	1	1	0	5	0	3
211418103	2018	0	50	0	1	3	3	0	0	0	0	0	1	1	1	0	5	0	2
211419101	2014	0	54	0	5	1	2	0	1	1	0	0	0	1	0	0	3	0	4
211419101	2018	0	58	0	5	1	1	1	1	0	0	0	0	1	0	0	5	0	4
211420101	2014	0	60	0	2	1	3	0	0	0	0	0	0	0	0	1	5	1	3
211420101	2018	0	64	0	1	5	5	0	0	0	0	0	1	0	0	1	5	1	3
211421102	2014	0	48	0	1	1	2	0	0	0	0	0	0	1	0	0	4	0	3
211421102	2018	0	52	0	3	5	5	0	0	0	0	0	1	1	0	0	3	0	2
211423102	2014	0	60	0	5	1	2	0	0	0	0	0	1	1	0	1	3	1	1
211423102	2018	0	64	0	5	3	3	0	0	0	0	0	1	1	0	1	5	1	2
211424104	2014	0	64	0	2	3	1	0	0	0	1	0	0	1	0	1	3	1	2
211424104	2018	0	68	0	2	3	3	0	0	0	1	0	0	1	0	1	5	1	2
211426101	2014	0	59	0	5	3	5	1	0	0	0	0	0	1	0	1	5	0	2
211426101	2018	0	63	0	5	5	5	1	0	1	0	0	0	1	0	1	3	1	3
211427101	2014	0	56	0	5	2	3	1	1	0	0	0	1	1	1	0	3	0	2
211427101	2018	0	60	0	3	1	1	1	0	0	0	0	1	1	1	0	1	1	2
211430102	2014	0	62	0	5	1	2	0	0	0	1	1	1	1	0	0	3	1	1
[truncated: 7,995 more rows]

## Sheet: Variable View
Name	Type	Width	Decimals	Label	Values	Missing	Columns
pid	Numeric	9	0	ID	None	None	11
year	Numeric	4	0		None	None	6
urban	Numeric	1	0	Urban-rural classification based on data from the National Bureau of Statistics	1=urban ；0=rural	None	7
age	Numeric	2	0		None	None	5
gender	Numeric	1	0		None	None	8
health	Numeric	1	0	Self-reported health	1 = excellent; 2 = very good; 3 = good; 4 = not good; and 5 = poor.	None	8
shouru	Numeric	1	0	Income status	a score from 1 to 5	None	8
diwei	Numeric	1	0	Social status	a score from 1 to 5	None	7
comfort	Numeric	1	0	Have you been unwell in the past two weeks	whether the participants felt physical discomfort in the past two weeks	None	9
manbing	Numeric	1	0	Whether there are chronic diseases within six months	whether the participants experienced a doctor-diagnosed chronic disease in the past six months	None	9
hospital	Numeric	1	0	Have you been hospitalized in the past 12 months	whether the participants were hospitalized owing to illness in the past 12 months	None	10
smoke	Numeric	1	0	Did you smoke in the past month	0 = “no” and 1 = “yes”	None	7
drink	Numeric	1	0	Have you had alcohol three times a week for the past month	0 = “no” and 1 = “yes”	None	7
work	Numeric	1	0	Are you currently working	0 = “no” and 1 = “yes”	None	6
marriage	Numeric	1	0	Current Marital Status	0 = never married, widowed, or divorced or 1 = married	None	10
edu	Numeric	1	0		1 = junior high school, 2 = senior high school, and 3 = college or university and above	None	5
duanlian	Numeric	1	0	Exercise situation	“never” (0 times) and “sometimes” (≥1 times)	None	10
happy	Numeric	1	0		0 (lowest score) to 10 (highest score)	None	7
aage	Numeric	1	0		0 = 45–59 years, 1 = 60–74 years, and 2 = ≥75 years	None	6
bmi	Numeric	1	0		1=BMI < 18.5 (underweight), 2=18.5 ≤ BMI < 24 (normal), 3=24 ≤ BMI < 28 (overweight), 4= BMI ≥ 28 (obese)	None	6
